# Supplementary material for: Penta­fluoro­phenyl (3R,4R,5S)-5-{[(3R,4R,5S)-5-azido­methyl-3,4-dimeth­oxy-2,3,4,5-tetra­hydro­furan-3-carboxamido]­meth­yl}-3,4-dimeth­oxy-2,3,4,5-tetra­hydro­furan-3-carboxyl­ate
Source: Acta Crystallogr Sect E Struct Rep Online. 2010 Oct 2;66(Pt 11):o2699–700. doi: 10.1107/S1600536810038559 (PMC3009349; doi:10.1107/S1600536810038559)
Supplement: Supplementary file 2 [file e-66-o2699-Isup2.hkl]

data_I
#  2231508    Azide                        
_audit_creation_date        "10-06-23"
_audit_creation_method      CRYSTALS 

_cell_length_a                    26.8973(4)
_cell_angle_alpha                 90
_cell_length_b                    7.90700(10)
_cell_angle_beta                  102.4436(6)
_cell_length_c                    24.7763(5)
_cell_angle_gamma                 90

# NOTE FO on scale of Fc,      3.07833
# Status flags: 
#    o - used in refinement 
#    < - excluded by I/sigmaI cutoff 
#    x - excluded for another reason  

loop_
_refln_index_h
_refln_index_k
_refln_index_l
_refln_F_squared_meas
_refln_F_squared_calc
_refln_F_squared_sigma
_refln_observed_status
  12   0   0        4.99       10.91        9.05 o
  14   0   0      123.19       85.51       19.90 o
  16   0   0     1577.77     1723.27       50.22 o
  18   0   0      200.04      174.84       19.27 o
  20   0   0      992.23     1187.28       44.45 o
  22   0   0     1244.21     1399.39       42.64 o
  24   0   0       96.66       68.84       18.00 o
  26   0   0      129.82       61.41       30.32 o
  28   0   0       57.27      134.51       70.90 o
  30   0   0       31.67       18.21       17.95 o
   7   1   0    19729.65    22270.95      897.62 o
   9   1   0     7845.26     6578.96      212.26 o
  11   1   0     1410.99     1469.67       52.81 o
  13   1   0     5880.15     5661.06      214.46 o
  15   1   0      836.70      694.17       38.94 o
  17   1   0     3857.25     3663.41       85.79 o
  19   1   0     3939.21     3747.16       87.66 o
  21   1   0       67.28       45.35       13.80 o
  23   1   0      760.73      645.19       28.41 o
  25   1   0       -1.34        4.29       14.04 o
  27   1   0      772.78      678.68       44.49 o
  29   1   0      831.05     1034.10       85.11 o
  31   1   0      141.67      108.65       33.17 o
   0   2   0      415.34      343.20       20.28 o
   2   2   0    16712.29    16729.65      574.17 o
   4   2   0     4673.61     4715.30      158.65 o
   6   2   0    18324.88    18340.98      665.01 o
   8   2   0      668.08      782.61       36.26 o
  10   2   0     6951.24     7464.18      322.53 o
  12   2   0      293.31      220.74       20.20 o
  14   2   0      753.82      860.21       28.44 o
  16   2   0      874.64      932.76       32.72 o
  18   2   0     2777.33     2696.21      102.24 o
  20   2   0      238.68      286.65       17.06 o
  22   2   0     1438.00     1477.96       44.55 o
  24   2   0      227.90      211.13       21.98 o
  26   2   0      185.26      216.68       25.12 o
  28   2   0      215.27      267.97       37.41 o
  30   2   0       65.26      100.32       26.53 o
   1   3   0     6808.58     8107.37      243.13 o
   3   3   0     1917.02     2123.80       64.26 o
   5   3   0     4026.11     4389.84       84.16 o
   7   3   0     5148.76     5185.66      159.05 o
   9   3   0     1817.99     1892.36       60.84 o
  11   3   0     1630.36     1503.23       58.30 o
  13   3   0     2260.85     2001.99       67.39 o
  15   3   0      838.61      822.96       30.76 o
  17   3   0     2269.05     2183.01       58.82 o
  19   3   0      346.83      307.65       19.43 o
  21   3   0     3630.77     3356.39      100.30 o
  23   3   0     1218.56     1509.31       47.71 o
  25   3   0      293.30      270.63       19.10 o
  27   3   0      235.01      260.53       28.68 o
  29   3   0        3.79       47.04       59.13 o
   2   4   0     1244.38     1206.94       55.41 o
   4   4   0     8217.20     6890.16      319.38 o
   6   4   0      106.61      108.03       11.45 o
   8   4   0     2181.69     2164.63       46.75 o
  10   4   0      603.66      475.48       19.73 o
  12   4   0      799.56      933.63       26.53 o
  14   4   0      507.45      479.09       18.98 o
  16   4   0     1185.93     1226.16       37.07 o
  18   4   0      346.96      277.25       20.81 o
  20   4   0      545.49      453.00       26.96 o
  22   4   0      122.24      164.56       19.57 o
  24   4   0     1809.46     1632.72       81.03 o
  26   4   0      529.24      495.66       63.23 o
  28   4   0      154.31      153.33       40.41 o
   3   5   0      439.85      341.25       34.86 o
   5   5   0     2341.20     2068.08       90.31 o
   7   5   0     4452.42     4825.96      181.82 o
   9   5   0     1159.87     1170.86       48.73 o
  11   5   0     4834.71     4610.27      152.83 o
  13   5   0     1642.09     1310.06       35.39 o
  15   5   0      303.24      270.71       13.08 o
  17   5   0      269.12      185.55       22.52 o
  19   5   0      308.92      383.15       30.98 o
  21   5   0     1503.86     1615.09       68.99 o
  23   5   0       31.52       28.17       13.47 o
  25   5   0       54.73       36.14       32.90 o
   2   6   0     3463.11     3473.17      202.24 o
   4   6   0      540.61      595.77       31.77 o
   6   6   0     2074.32     2194.42      109.91 o
   8   6   0      668.93      701.61       31.07 o
  10   6   0      777.17      726.77       27.83 o
  12   6   0       38.14       17.33        8.75 o
  14   6   0     1123.87     1103.96       43.24 o
  16   6   0     1966.76     1682.37       67.85 o
  18   6   0     1608.01     1518.45       60.42 o
  20   6   0      126.62       92.68       34.18 o
  22   6   0      393.26      349.56       49.60 o
  24   6   0      155.41       34.16       53.07 o
   1   7   0     2487.48     2291.70      128.87 o
   5   7   0     2651.80     2674.57      104.95 o
   7   7   0     1055.38     1182.84       55.84 o
   9   7   0      136.93      133.16       16.14 o
  11   7   0      102.34       97.23       23.22 o
  13   7   0      125.20      143.87       25.33 o
  15   7   0      375.76      398.82       36.75 o
  17   7   0       43.59       57.78       37.58 o
  19   7   0       87.65       71.61       36.02 o
   0   8   0      225.13      227.43       45.91 o
   2   8   0      383.84      427.14       35.14 o
   4   8   0      496.55      407.66       36.96 o
   6   8   0      321.24      237.73       54.96 o
   8   8   0      441.31      378.78       45.29 o
  10   8   0      436.21      445.29       36.65 o
  12   8   0      181.58      184.78       32.16 o
  14   8   0      142.14      181.67       37.39 o
  16   8   0      145.93      180.80       42.00 o
   1   9   0       14.21        5.51       25.59 o
   3   9   0       67.10       56.80       27.39 o
   5   9   0      441.51      445.05       65.10 o
   7   9   0      -21.14        3.32       33.36 o
   9   9   0      405.58      450.75       61.59 o
 -30   0   1      452.04      478.56       43.55 o
 -28   0   1      190.24      317.99       38.91 o
 -26   0   1       26.53        3.84       23.69 o
 -24   0   1     2932.85     2850.09       94.76 o
 -22   0   1       10.42        6.21       15.16 o
 -20   0   1      483.16      432.60       22.25 o
 -18   0   1      388.17      308.88       22.50 o
 -16   0   1     9439.14     8602.14      235.95 o
 -14   0   1     2270.47     2316.20       92.87 o
 -10   0   1      327.60      371.30       18.74 o
  -8   0   1      384.31      611.40       22.67 o
  10   0   1      118.99       78.08       15.98 o
  12   0   1     1059.91      758.55      119.67 o
  14   0   1       39.80       17.32       10.42 o
  16   0   1     2355.76     2486.21       82.44 o
  18   0   1        2.59        1.74        1.81 o
  20   0   1     2425.59     2594.77       58.67 o
  22   0   1      434.95      438.53       24.64 o
  24   0   1      426.42      494.23       18.95 o
  26   0   1      332.61      335.66       45.49 o
  28   0   1       91.63       52.12       28.24 o
  30   0   1      199.62      173.18       34.79 o
 -31   1   1      406.05      438.52       39.84 o
 -29   1   1      184.78      187.58       50.65 o
 -27   1   1      165.83      237.07       31.40 o
 -25   1   1     1391.82     1516.96       59.34 o
 -23   1   1      426.04      509.14       23.25 o
 -21   1   1      656.22      650.28       31.92 o
 -19   1   1     1570.66     1613.49       41.71 o
 -17   1   1     2369.97     2462.90       71.17 o
 -15   1   1     4274.67     4651.41      113.92 o
 -13   1   1     6522.73     6087.01      214.32 o
 -11   1   1    11462.29    11582.34      226.48 o
  -9   1   1      437.32      365.98       19.57 o
  -7   1   1    13809.85    15306.51      419.47 o
   7   1   1    37385.11    37941.22     1175.83 o
   9   1   1     3235.14     2944.98       90.04 o
  11   1   1     1297.75     1012.75       48.32 o
  13   1   1     2699.86     2426.19      106.99 o
  15   1   1     1430.10     1267.91       42.58 o
  17   1   1     1283.54     1163.53       36.07 o
  19   1   1      544.40      464.04       22.51 o
  21   1   1      280.49      245.85       16.75 o
  23   1   1     4570.23     4014.63      117.72 o
  25   1   1      764.08      761.56       42.53 o
  27   1   1      818.26      867.13       45.13 o
  29   1   1      571.41      658.76       47.91 o
 -30   2   1       40.33       56.66       21.99 o
 -28   2   1       16.61       21.18       27.56 o
 -26   2   1     1085.96     1162.39       50.96 o
 -24   2   1       77.23       49.91       16.79 o
 -22   2   1      930.08      835.67       35.38 o
 -20   2   1     1032.28     1036.23       31.74 o
 -18   2   1     1907.53     1580.37       48.76 o
 -16   2   1      422.63      329.91       18.00 o
 -14   2   1      176.73      272.59       13.01 o
 -12   2   1       81.61      225.69        6.97 o
 -10   2   1     2836.56     2426.09       92.18 o
  -8   2   1       55.41       85.19        8.75 o
  -6   2   1    12625.48    15310.97      412.40 o
  -4   2   1      755.25      885.30       23.71 o
  -2   2   1     7376.69    10242.88      206.46 o
   0   2   1      665.91      529.00       21.30 o
   2   2   1     8762.29    10048.61      316.84 o
   4   2   1     1880.06     1525.44       66.84 o
   6   2   1     7651.48     9006.04      208.15 o
   8   2   1      635.10      694.95       20.25 o
  10   2   1     3730.95     3428.85      159.95 o
  12   2   1      236.20      301.82       12.61 o
  14   2   1    21504.58    19547.34      557.17 o
  16   2   1      846.22      732.25       44.65 o
  18   2   1     1297.99      922.40       40.60 o
  20   2   1      561.37      598.41       22.51 o
  22   2   1     1110.12     1019.58       37.58 o
  24   2   1      103.76      118.47       18.77 o
  26   2   1      544.88      576.75       38.20 o
  28   2   1      170.58      180.52       50.13 o
  30   2   1       34.08       69.44       34.88 o
 -29   3   1      181.94      118.09       45.55 o
 -27   3   1      664.27      620.00       42.38 o
 -25   3   1      413.99      407.38       27.82 o
 -23   3   1      490.28      467.28       36.12 o
 -21   3   1     1129.55     1095.01       34.62 o
 -19   3   1      447.75      445.73       21.88 o
 -17   3   1      697.44      752.17       25.66 o
 -15   3   1     5851.69     5859.38      158.37 o
 -13   3   1      302.92      266.26       65.97 o
 -11   3   1     1085.96      890.59       39.14 o
  -9   3   1     1456.95     1289.22       54.59 o
  -7   3   1     3136.60     2877.76      139.56 o
  -5   3   1     4690.60     4585.64      124.46 o
  -3   3   1     2151.96     2661.04       89.79 o
  -1   3   1     5729.72     6717.94      219.97 o
   1   3   1     1399.15     1347.57       39.04 o
   3   3   1     3416.96     3597.25      129.05 o
   5   3   1     5581.13     5400.23      131.28 o
   7   3   1    14772.83    18176.39      269.44 o
   9   3   1     2025.52     1483.70       70.67 o
  11   3   1     4256.19     3653.87      117.81 o
  13   3   1     1284.84     1172.73       36.98 o
  15   3   1      550.99      491.45       26.93 o
  17   3   1      384.73      318.43       18.03 o
  19   3   1      405.10      398.63       19.71 o
  21   3   1     3544.06     3823.88      107.50 o
  23   3   1      425.34      435.16       22.44 o
  25   3   1      142.57      170.58       18.83 o
  27   3   1       64.91       20.33       24.39 o
  29   3   1      171.52       88.83       26.68 o
 -26   4   1      141.19      206.40       34.58 o
 -24   4   1       63.49       46.62       21.37 o
 -22   4   1      137.88      154.19       18.98 o
 -20   4   1     2631.07     2517.34       81.89 o
 -18   4   1      152.98      177.32       15.73 o
 -16   4   1     3497.15     3289.04       79.19 o
 -14   4   1      236.43      162.49       13.81 o
 -12   4   1     1108.20      916.51       48.85 o
 -10   4   1      214.31      219.08       18.15 o
  -8   4   1     3987.43     3824.67      139.89 o
  -6   4   1     1213.41     1066.14       49.75 o
  -4   4   1    13294.97    12813.04      532.63 o
  -2   4   1      376.68      336.83       28.17 o
   0   4   1     7268.77     7127.10      313.12 o
   2   4   1      229.98      233.74       16.51 o
   4   4   1     2647.15     3269.04      103.43 o
   6   4   1     2116.01     2435.21       70.25 o
   8   4   1     8701.09     8397.35      183.22 o
  10   4   1     1736.63     1549.26       61.60 o
  12   4   1     4214.17     4114.96      107.74 o
  14   4   1      130.30       86.43       13.01 o
  16   4   1     4674.56     5451.54      111.07 o
  18   4   1      127.57      141.94       16.32 o
  20   4   1     1139.09     1101.29       44.62 o
  22   4   1      351.09      344.87       29.51 o
  24   4   1      388.05      326.76       32.72 o
  26   4   1       88.13      127.00       40.16 o
  28   4   1      103.83       95.32       39.68 o
 -25   5   1       56.45       62.68       23.56 o
 -23   5   1       37.49       41.18       13.55 o
 -21   5   1      661.91      660.36       31.24 o
 -19   5   1     2584.13     2451.47       78.28 o
 -17   5   1      129.35      158.49       20.38 o
 -15   5   1      666.26      754.35       27.77 o
 -13   5   1      685.20      744.64       23.76 o
 -11   5   1     2066.26     2096.53       63.66 o
  -9   5   1     1562.61     1563.49       48.41 o
  -7   5   1      701.17      646.46       38.39 o
  -5   5   1      488.05      615.72       27.19 o
  -3   5   1     2347.01     2368.91      104.40 o
  -1   5   1     2132.12     2395.26       95.71 o
   1   5   1       82.44       87.52       19.90 o
   3   5   1      314.42      241.50       34.36 o
   5   5   1     1111.76      983.27       46.41 o
   7   5   1     1700.20     1754.99       60.05 o
   9   5   1      326.45      393.46       18.29 o
  11   5   1     5612.22     5885.08      177.14 o
  13   5   1     1726.78     1574.11       61.61 o
  15   5   1      699.60      799.34       26.08 o
  17   5   1      730.13      642.00       30.69 o
  19   5   1      -20.37        0.70       22.18 o
  21   5   1       93.81      117.37       22.76 o
  23   5   1      150.30      141.29       38.78 o
  25   5   1      545.70      600.83       73.59 o
 -24   6   1      173.41      158.90       40.34 o
 -22   6   1      437.80      466.66       50.81 o
 -20   6   1     1281.83     1461.25       65.73 o
 -18   6   1     2831.43     2809.12       96.86 o
 -16   6   1     1565.45     1431.57       59.31 o
 -14   6   1     2753.75     2788.30       97.68 o
 -12   6   1      127.54       88.78       19.05 o
 -10   6   1     2954.00     2835.20      121.36 o
  -8   6   1      687.30      716.97       40.03 o
  -6   6   1      626.37      855.01       46.16 o
  -4   6   1      543.93      593.81       30.00 o
  -2   6   1     4869.03     4903.63      219.56 o
   4   6   1      276.70      200.35       13.27 o
   6   6   1     2410.72     3439.36      154.46 o
   8   6   1     2579.96     2470.95       85.88 o
  10   6   1     1990.48     1786.58       59.98 o
  12   6   1     1223.69     1238.98       43.13 o
  14   6   1     1444.63     1337.23       49.81 o
  16   6   1      577.09      522.08       31.78 o
  18   6   1      353.49      369.60       27.92 o
  20   6   1      561.49      463.16       54.73 o
  22   6   1       63.49       31.66       37.46 o
 -21   7   1     1244.69     1288.90      102.35 o
 -19   7   1      119.87      141.18       34.13 o
 -17   7   1      195.21      187.38       25.59 o
 -15   7   1       79.92       85.09       22.25 o
 -13   7   1      115.30      128.89       20.23 o
 -11   7   1      535.40      589.71       31.40 o
  -9   7   1      286.18      322.04       28.78 o
  -5   7   1      390.10      414.15       36.34 o
   5   7   1      793.19      693.31       36.52 o
   7   7   1      297.98      257.61       25.46 o
   9   7   1       49.75       41.15       13.75 o
  11   7   1       49.28       24.88       19.99 o
  13   7   1       23.53       32.49       22.77 o
  15   7   1      210.26      147.89       28.47 o
  17   7   1      856.17      822.78       71.08 o
  19   7   1      204.21      307.77       42.19 o
 -16   8   1       52.59       24.57       41.66 o
 -14   8   1      243.06      240.27       44.05 o
 -12   8   1       29.42       45.29       44.73 o
 -10   8   1      310.54      330.58       29.86 o
  -8   8   1      395.21      337.86       46.65 o
  -6   8   1     1196.83      911.16       82.44 o
  -4   8   1      310.82      284.81       32.22 o
  -2   8   1      668.81      693.42       51.11 o
   0   8   1     1002.68      984.51       53.26 o
   2   8   1      111.19      100.73       29.50 o
   4   8   1      982.67     1035.02       52.12 o
   6   8   1     1682.01     1586.17       96.66 o
   8   8   1      471.25      473.70       34.50 o
  10   8   1      115.84      122.45       31.93 o
  12   8   1       86.82       22.41       25.39 o
  14   8   1       89.55       84.34       44.07 o
  16   8   1       77.23       60.20       39.47 o
  -9   9   1      335.45      245.36       64.44 o
  -7   9   1      359.98      330.84       64.78 o
  -5   9   1      225.12      222.05       46.83 o
  -3   9   1      335.52      334.94       63.14 o
  -1   9   1       26.53       61.77       35.06 o
   1   9   1      152.57      126.83       30.32 o
   3   9   1       28.74       25.29       28.16 o
   5   9   1      107.38       90.30       32.87 o
   7   9   1      137.76      158.70       49.00 o
 -30   0   2      430.21      366.15       60.65 o
 -28   0   2      -27.36        0.39       47.55 o
 -26   0   2       66.33       76.22       26.53 o
 -24   0   2      139.30        0.54       32.22 o
 -22   0   2      619.74      692.05       33.17 o
 -20   0   2      475.58      510.55       25.05 o
 -18   0   2     1451.62     1505.99       54.45 o
 -16   0   2       69.18       58.52       10.42 o
 -14   0   2      789.36      697.01       30.32 o
 -12   0   2      861.60     1212.56       40.48 o
 -10   0   2      101.43       32.33        9.18 o
  -8   0   2       54.00       56.62        6.54 o
   6   0   2      724.92      819.58       21.80 o
   8   0   2    35985.35    48178.41     1528.72 o
  10   0   2     1425.26     1514.97       62.75 o
  14   0   2     7981.72     8405.33      230.27 o
  16   0   2      317.45      433.56       20.85 o
  18   0   2      900.89     1011.59       29.22 o
  20   0   2      336.67      360.60       13.45 o
  22   0   2      113.71      101.97        9.48 o
  24   0   2     2324.49     2677.43       78.65 o
  26   0   2     2038.31     2148.30       78.65 o
  28   0   2      502.97      513.10       37.90 o
  30   0   2      362.29      425.89       44.30 o
 -31   1   2      155.88      136.67       42.08 o
 -29   1   2      489.44      560.51       50.12 o
 -27   1   2      293.76      372.46       35.38 o
 -25   1   2      604.89      561.82       33.93 o
 -23   1   2       92.21       83.10       14.07 o
 -21   1   2     1011.10      737.69       39.14 o
 -19   1   2     1664.95     1636.63       46.97 o
 -17   1   2     2997.29     2449.76       91.27 o
 -15   1   2     2424.10     2508.03       60.04 o
 -13   1   2     1849.24     1785.18       49.71 o
 -11   1   2     2705.43     2811.99       80.55 o
  -9   1   2     4276.56     4592.12      125.58 o
  -7   1   2     4811.46     6228.07      139.30 o
   5   1   2     6011.46     4996.97      186.46 o
   7   1   2     1591.33     2948.02       53.59 o
   9   1   2      638.69      281.27       25.86 o
  11   1   2     1926.49     2371.78       67.47 o
  13   1   2     2353.74     2881.18      100.94 o
  15   1   2     1941.62     1753.59       66.93 o
  17   1   2     2082.85     2078.91       52.13 o
  19   1   2     1193.51     1187.48       33.72 o
  21   1   2      702.65      504.63       44.25 o
  23   1   2     1851.03     1688.99       52.70 o
  25   1   2       77.56       85.43       22.64 o
  27   1   2     1456.48     1413.50       69.66 o
  29   1   2       97.13       93.87       30.03 o
 -30   2   2       -0.69       41.60       13.84 o
 -28   2   2      120.96      115.25       44.33 o
 -26   2   2      260.12       24.54       48.51 o
 -24   2   2      610.26      604.09       27.11 o
 -22   2   2     1574.45     1600.74       44.63 o
 -20   2   2      891.43      774.29       27.16 o
 -18   2   2     2915.96     2505.38       77.69 o
 -16   2   2     3188.23     3328.25       80.75 o
 -14   2   2     4634.29     5094.99      103.76 o
 -12   2   2     2566.58     2822.73       67.48 o
 -10   2   2     1609.57     1547.22       45.95 o
  -8   2   2     1615.81     1300.77       52.93 o
  -6   2   2    29341.32    33932.59      700.25 o
  -4   2   2     6069.92     5922.46      174.62 o
  -2   2   2     2494.69     2524.68       78.95 o
   0   2   2     1525.02     1317.56       47.15 o
   2   2   2    23781.11    28408.72      638.67 o
   4   2   2    10413.29    11158.07      254.79 o
   6   2   2       44.06       38.49        5.99 o
   8   2   2     1672.51     1655.30       37.89 o
  10   2   2    19899.31    20586.67      541.97 o
  12   2   2     5475.80     5124.71      173.41 o
  14   2   2    11346.21    12203.08      355.94 o
  16   2   2     1727.49     1370.74       53.07 o
  18   2   2     2181.07     2133.10       59.43 o
  20   2   2     2212.36     2287.86       57.92 o
  22   2   2      110.40      127.04       15.63 o
  24   2   2      280.02      254.17       26.68 o
  26   2   2      304.18      270.83       29.44 o
  28   2   2      286.07      418.35       31.13 o
  30   2   2      180.03      196.51       33.59 o
 -29   3   2      152.57      119.14       50.23 o
 -27   3   2      301.34      248.79       33.64 o
 -25   3   2     1849.73     1962.91       71.76 o
 -23   3   2     1991.96     1922.30       72.92 o
 -21   3   2      201.84      175.97       13.75 o
 -19   3   2       74.86      114.91       10.42 o
 -17   3   2      376.67      336.36       25.09 o
 -15   3   2     1585.44     1745.24       49.25 o
 -13   3   2     1363.27     1366.26       48.05 o
 -11   3   2     7329.29     7191.18      218.00 o
  -9   3   2    12948.14    12723.94      369.57 o
  -7   3   2     8725.04     8627.46      255.57 o
  -5   3   2     4957.75     4940.18      230.66 o
  -3   3   2     6059.90     5552.99      147.40 o
  -1   3   2     6445.64     5686.86      184.98 o
   1   3   2     8233.78     8335.05      242.31 o
   3   3   2     2200.54     2522.41       77.56 o
   5   3   2    26373.86    30454.33      945.48 o
   7   3   2     8893.15     9297.96      278.16 o
   9   3   2      533.98      785.88       20.46 o
  11   3   2     1201.10     1134.10       41.05 o
  13   3   2     1753.57     1779.72       41.53 o
  15   3   2      885.75      741.94       28.71 o
  17   3   2       76.28       31.55       11.37 o
  19   3   2     1533.71     1440.14       44.55 o
  21   3   2     2969.81     3266.48       99.72 o
  23   3   2     1038.15      956.55       40.89 o
  25   3   2      487.14      415.72       49.51 o
  27   3   2       68.70       23.46       35.72 o
  29   3   2       82.44       60.12       34.17 o
 -28   4   2       81.14      115.56       61.88 o
 -26   4   2      119.87      164.21       29.85 o
 -24   4   2      733.92      676.61       40.76 o
 -22   4   2      321.71      391.52       22.76 o
 -20   4   2      955.37      871.32       37.95 o
 -18   4   2       71.95       78.75       11.70 o
 -16   4   2      400.37      355.37       23.45 o
 -14   4   2     1031.47      997.04       32.97 o
 -12   4   2     1334.25     1073.83       46.27 o
 -10   4   2      204.63      227.07       15.49 o
  -8   4   2      212.33      198.06       18.58 o
  -6   4   2      654.80      645.70       23.26 o
  -4   4   2     2318.80     1889.24       99.72 o
  -2   4   2      550.79      530.06       31.76 o
   0   4   2     2591.74     2507.74       93.24 o
   2   4   2      532.86      458.47       16.42 o
   4   4   2     7967.03     7979.20      303.48 o
   6   4   2     1030.05      955.08       44.63 o
   8   4   2     1121.05      938.24       63.66 o
  10   4   2       74.52       74.69        5.38 o
  12   4   2      238.16      260.19       15.66 o
  14   4   2       99.97      130.36       19.07 o
  16   4   2     2216.46     1934.94       65.43 o
  18   4   2      112.96       89.33       18.57 o
  20   4   2     1012.72     1084.20       39.52 o
  22   4   2      437.32      460.55       33.72 o
  24   4   2     1086.91      982.91       63.16 o
  26   4   2      212.74      228.50       38.73 o
 -25   5   2       19.07       30.27       19.44 o
 -23   5   2       39.69       50.05       14.82 o
 -21   5   2      253.96      347.72       21.88 o
 -19   5   2      280.49      296.71       20.51 o
 -17   5   2     1422.84     1445.95       47.42 o
 -15   5   2     3301.09     3233.59      104.84 o
 -13   5   2     1602.25     1503.94       51.07 o
 -11   5   2      136.93      117.67       11.93 o
  -9   5   2       34.59       32.63        8.71 o
  -7   5   2     3657.59     3438.13      152.58 o
  -5   5   2      879.83      967.52       49.73 o
  -3   5   2     2788.23     3175.00      132.34 o
  -1   5   2     5847.23     5615.49      229.20 o
   1   5   2     2912.95     3057.85      124.61 o
   3   5   2     3759.49     3710.19      146.85 o
   5   5   2     4365.90     4693.73      165.48 o
   7   5   2       76.81       63.78       13.69 o
   9   5   2      350.62      328.94       14.21 o
  11   5   2     3520.84     3470.78       91.93 o
  13   5   2     2447.82     2557.25       86.88 o
  15   5   2     5863.51     5721.05      197.65 o
  17   5   2     2035.47     1738.34       76.38 o
  19   5   2     1403.88     1237.22       54.83 o
  21   5   2      342.56      374.37       40.81 o
  23   5   2        8.99       15.10       32.41 o
  25   5   2      241.99      289.73       49.40 o
 -24   6   2      149.25      143.88       39.04 o
 -22   6   2      168.20      135.91       44.95 o
 -20   6   2      353.74      298.81       34.07 o
 -18   6   2      150.88      147.22       19.02 o
 -16   6   2      574.25      631.57       26.21 o
 -14   6   2     2758.49     2837.10       73.99 o
 -12   6   2      278.36      308.19       14.77 o
 -10   6   2      518.01      537.04       27.13 o
  -8   6   2     2338.06     2413.25       78.84 o
  -4   6   2      580.88      501.59       21.80 o
   0   6   2       35.55       13.89       22.03 o
   2   6   2       13.08       39.55       10.31 o
   4   6   2     1849.73     1818.95       79.17 o
   6   6   2      262.96      198.26       28.87 o
   8   6   2     1141.78     1167.85       36.94 o
  10   6   2     2037.32     2193.37       65.05 o
  12   6   2      386.29      403.44       27.50 o
  14   6   2      447.27      388.02       29.49 o
  16   6   2      295.18      159.36       33.50 o
  18   6   2      245.70      227.81       37.20 o
  20   6   2       94.50      117.56       33.20 o
  22   6   2      296.60      395.86       48.32 o
 -21   7   2      741.50      683.24       75.83 o
 -19   7   2       92.87       97.31       32.27 o
 -17   7   2      695.55      601.22       57.01 o
 -15   7   2       91.56      115.03       25.53 o
 -13   7   2      433.82      467.55       28.87 o
 -11   7   2      450.11      397.61       29.00 o
  -9   7   2       24.64        0.92       28.00 o
  -7   7   2      132.85      103.57       28.99 o
  -5   7   2     1108.50      936.09       46.12 o
   5   7   2     2190.72     2218.97      114.00 o
   7   7   2     1137.80     1051.61       66.67 o
   9   7   2     2071.95     1992.36       72.75 o
  11   7   2       82.92       93.73       18.98 o
  13   7   2      630.16      638.38       53.21 o
  15   7   2      280.94      269.08       41.83 o
  17   7   2      177.20      123.91       40.57 o
  19   7   2        8.05       35.94       45.32 o
 -16   8   2      163.94      120.54       42.81 o
 -14   8   2       71.54       10.72       33.29 o
 -12   8   2      165.47      184.20       24.03 o
 -10   8   2      127.22      158.84       38.37 o
  -8   8   2      134.89       92.79       27.23 o
  -6   8   2      -18.95       23.51       49.28 o
  -4   8   2      744.82      701.72       66.33 o
  -2   8   2       74.09       87.98       27.43 o
   0   8   2      105.91       80.02       24.80 o
   2   8   2      209.37      218.21       25.30 o
   4   8   2      616.89      578.35       59.70 o
   6   8   2      134.56      145.06       21.45 o
   8   8   2      177.67      125.85       31.89 o
  10   8   2       14.35       76.23       36.50 o
  12   8   2       81.58       84.62       36.69 o
  14   8   2       71.07       66.17       40.21 o
  -9   9   2      -41.69       82.64       56.86 o
  -7   9   2       97.51       95.44       35.97 o
  -1   9   2       65.39       38.41       47.38 o
   1   9   2      216.06      182.83       40.75 o
   3   9   2      225.17      232.27       33.08 o
   5   9   2      426.64      424.03       40.40 o
   7   9   2       10.96       10.68       19.69 o
 -30   0   3      133.20      166.32       43.40 o
 -28   0   3       40.22       30.55       20.63 o
 -26   0   3      244.48      252.93       33.17 o
 -24   0   3     2763.23     2666.85       92.87 o
 -22   0   3      851.90      751.36       39.80 o
 -20   0   3     1616.07     1460.05       50.08 o
 -18   0   3      284.16      186.82       17.29 o
 -16   0   3     1355.08     1326.64       41.69 o
 -14   0   3      108.98      127.99       14.21 o
 -12   0   3     3984.97     4896.79      105.29 o
 -10   0   3     1009.06      731.44       24.24 o
  -8   0   3    27161.74    28096.32      543.62 o
   6   0   3      770.41     1173.52       23.69 o
   8   0   3    19296.27    25726.71      990.14 o
  10   0   3      480.96      582.90       30.47 o
  12   0   3     2278.41     2464.34      115.49 o
  14   0   3     3920.26     4008.49      101.39 o
  16   0   3      152.57      259.16       11.37 o
  18   0   3       42.83       38.07        8.69 o
  20   0   3      872.29      784.45       34.24 o
  22   0   3     2731.96     2147.01      102.34 o
  24   0   3      182.89      189.12       18.00 o
  26   0   3      532.56      539.17       31.27 o
  28   0   3      487.01      562.69       45.39 o
  30   0   3      474.86      555.42       50.44 o
 -31   1   3      171.52      188.43       33.17 o
 -29   1   3      157.78      129.97       25.66 o
 -27   1   3      177.20       61.33       38.40 o
 -25   1   3      229.72      240.35       19.11 o
 -23   1   3      546.16      628.45       26.01 o
 -21   1   3      330.72      363.14       18.98 o
 -19   1   3       17.53       22.90       10.73 o
 -17   1   3     1488.69     1561.24       41.25 o
 -15   1   3     4498.62     4110.60      102.73 o
 -13   1   3     2683.10     2307.49       65.30 o
 -11   1   3     4599.22     4725.35      139.34 o
  -9   1   3     3037.09     3463.14       66.81 o
  -7   1   3     2789.65     3987.01       89.78 o
   5   1   3     9189.56     7735.63      300.57 o
   7   1   3     3191.38     4850.89       97.74 o
   9   1   3    13262.27    16003.41      452.84 o
  11   1   3     2348.65     2096.63       79.55 o
  15   1   3     1170.97     1088.80       37.18 o
  17   1   3     4551.84     3949.65      135.38 o
  19   1   3     1702.38     1606.41       44.55 o
  21   1   3     1398.67     1362.58       55.60 o
  23   1   3     1175.84     1391.43       46.76 o
  25   1   3      261.96      231.87       30.10 o
  27   1   3      983.62     1116.64       55.78 o
  29   1   3       66.33       98.20       42.55 o
 -30   2   3      129.08      131.62       32.85 o
 -28   2   3       48.24      113.52       29.57 o
 -26   2   3      386.62      408.01       30.03 o
 -24   2   3      249.22      210.50       20.10 o
 -22   2   3      275.75      226.71       17.59 o
 -20   2   3     1483.90     1531.26       45.83 o
 -18   2   3      763.02      876.04       25.49 o
 -16   2   3      543.93      493.63       20.93 o
 -14   2   3     1785.30     2323.93       46.59 o
 -12   2   3      881.33     1045.90       26.69 o
 -10   2   3     5275.63     6194.78      131.22 o
  -8   2   3     3052.02     2531.67       76.94 o
  -6   2   3    21465.26    19912.93      603.49 o
  -4   2   3     2062.00     1943.91       56.72 o
  -2   2   3    50945.50    49933.15     2140.27 o
   0   2   3      176.11      260.67       12.49 o
   2   2   3    10287.29    12978.95      330.43 o
   4   2   3     1433.73     1450.41       30.89 o
   6   2   3      500.81      570.51       14.76 o
   8   2   3       28.69       58.16        3.71 o
  10   2   3     7233.53     6896.29      184.40 o
  12   2   3     9894.87     9887.70      235.21 o
  14   2   3      759.04      779.17       35.68 o
  16   2   3      298.02      311.68       19.54 o
  18   2   3       97.64       72.64       14.48 o
  20   2   3      653.94      609.10       29.16 o
  22   2   3     1706.65     1607.15       57.49 o
  24   2   3      177.68      187.63       23.99 o
  26   2   3      365.78      354.54       30.46 o
  28   2   3       71.90       42.25       27.10 o
 -29   3   3      160.15      172.91       42.62 o
 -27   3   3       51.17       62.39       23.22 o
 -25   3   3      292.05      306.87       23.25 o
 -23   3   3     1368.43     1380.92       46.12 o
 -21   3   3     1397.72     1249.62       39.35 o
 -19   3   3     1204.89     1148.37       33.64 o
 -17   3   3     3220.45     3139.62       78.86 o
 -15   3   3     6684.23     6392.04      189.54 o
 -13   3   3     1741.36     1746.03       57.31 o
 -11   3   3     9289.42     9670.45      287.36 o
  -9   3   3     5645.86     6311.92      150.32 o
  -7   3   3      575.20      741.48       22.43 o
  -5   3   3     3371.39     2978.63      108.14 o
  -3   3   3     4418.11     5543.42      182.26 o
  -1   3   3     5345.47     5385.54      165.13 o
   1   3   3     5398.06     6475.00      185.84 o
   3   3   3     6174.83     6598.51      162.22 o
   5   3   3     4789.29     4513.65      130.09 o
   7   3   3    14077.34    14089.23      356.10 o
   9   3   3     2133.07     1863.93       74.04 o
  11   3   3      261.54      177.12       30.89 o
  13   3   3     3308.61     3062.77       84.20 o
  15   3   3      977.34      776.51       33.55 o
  17   3   3      313.18      371.49       20.42 o
  19   3   3     5491.40     5204.50      140.45 o
  21   3   3      147.35      151.33       18.63 o
  23   3   3      170.86      128.75       17.75 o
  25   3   3      260.79      295.04       34.14 o
  27   3   3      173.41      211.25       46.29 o
 -28   4   3       75.97       40.03       46.25 o
 -26   4   3       39.80        1.93       34.75 o
 -24   4   3      205.63      229.22       27.21 o
 -22   4   3      225.53      214.86       18.48 o
 -20   4   3     1040.49      925.61       42.53 o
 -18   4   3      186.15      186.80       16.50 o
 -16   4   3      143.09      165.55       16.64 o
 -14   4   3     1971.98     1983.51       93.69 o
 -12   4   3     2897.46     3118.50       91.85 o
 -10   4   3      540.03      533.89       26.60 o
  -8   4   3      913.42      906.70       50.79 o
  -6   4   3     1023.42     1118.42       51.75 o
  -4   4   3     2560.44     2634.20      104.92 o
  -2   4   3      785.38      647.84       37.62 o
   0   4   3     8015.62     7747.40      215.44 o
   2   4   3      805.84      831.42       25.45 o
   4   4   3     1514.28     1364.45       65.63 o
   6   4   3      112.77      166.04        8.53 o
   8   4   3     4559.03     4785.68      107.84 o
  10   4   3      118.18      127.16       11.63 o
  12   4   3     3675.90     3462.22       97.08 o
  14   4   3      182.89      167.79       18.88 o
  16   4   3     5205.69     5241.35      186.09 o
  18   4   3      343.70      288.91       21.90 o
  20   4   3     1126.94     1198.28       51.51 o
  22   4   3     1356.03     1277.07       64.18 o
  24   4   3       49.28       64.26       34.25 o
  26   4   3      149.72      154.47       55.17 o
 -25   5   3      177.80      194.33       39.99 o
 -23   5   3      359.62      377.77       33.45 o
 -21   5   3     1065.59     1033.97       39.98 o
 -19   5   3     2364.76     2320.61       72.99 o
 -17   5   3       78.65      102.30       19.20 o
 -15   5   3     1396.98     1229.38       53.14 o
 -13   5   3     1233.42     1350.93       44.39 o
 -11   5   3      153.51      161.70       18.92 o
  -9   5   3      283.81      266.31       15.63 o
  -7   5   3     1811.99     2076.87       95.27 o
  -5   5   3     1444.88     1084.84       70.52 o
  -3   5   3      885.63      989.58       68.73 o
  -1   5   3     2681.26     3062.84      147.85 o
   3   5   3     1058.76     1076.97       44.36 o
   5   5   3      397.28      310.29       20.89 o
   7   5   3     1144.04     1063.74       38.74 o
   9   5   3      442.53      435.67       15.16 o
  11   5   3     3215.24     3200.12       82.34 o
  13   5   3      675.22      595.79       26.53 o
  15   5   3      173.51      154.33       14.97 o
  17   5   3      143.09       87.05       21.19 o
  19   5   3     1377.35     1365.08       59.37 o
  21   5   3      362.46      315.96       39.42 o
  23   5   3      134.11      131.73       60.44 o
  25   5   3      115.82      152.44       41.40 o
 -24   6   3      117.03      111.21       45.97 o
 -22   6   3      119.40       51.24       40.57 o
 -20   6   3     1564.23     1531.11       67.17 o
 -18   6   3      911.64      960.34       38.51 o
 -16   6   3      938.61     1030.72       33.80 o
 -14   6   3      606.00      572.32       30.85 o
 -12   6   3      374.56      333.67       20.37 o
 -10   6   3     1064.76      964.28       42.97 o
  -8   6   3     2274.13     2217.65       90.99 o
  -6   6   3      691.76      691.32       32.22 o
  -4   6   3      234.06      234.75       12.32 o
  -2   6   3     3467.30     3134.58      118.40 o
   2   6   3      403.37      429.35       33.03 o
   4   6   3      882.70      995.04       47.95 o
   6   6   3    14148.29    15251.35      576.71 o
   8   6   3      376.24      342.31       22.56 o
  10   6   3     2604.28     2709.13       94.34 o
  12   6   3     1632.83     1634.17       68.02 o
  14   6   3      682.28      600.00       29.55 o
  16   6   3     1181.67     1221.88       52.33 o
  18   6   3      483.04      540.85       45.30 o
  20   6   3      178.24      210.78       44.85 o
  22   6   3      208.47      249.12       59.18 o
 -21   7   3      200.89      185.10       46.90 o
 -19   7   3      140.72      187.22       29.09 o
 -17   7   3      159.67      210.21       31.04 o
 -15   7   3       47.66       19.35       20.68 o
 -13   7   3      445.12      495.88       28.52 o
 -11   7   3      882.22      921.58       45.96 o
  -9   7   3      150.20      151.60       26.10 o
  -5   7   3     1686.44     1844.94       67.41 o
   1   7   3      354.41      271.81       69.18 o
   5   7   3      999.20      855.00       58.42 o
   7   7   3      725.79      809.44       43.88 o
   9   7   3      214.63      194.83       18.98 o
  11   7   3       15.16        4.13       11.39 o
  13   7   3       52.28       45.13       20.77 o
  15   7   3      166.89      217.28       31.78 o
  17   7   3       24.64       95.91       34.17 o
  19   7   3      210.37      182.28       48.25 o
 -16   8   3      706.92      662.84       79.07 o
 -14   8   3      211.32      167.60       44.97 o
 -12   8   3      277.89      312.84       33.19 o
 -10   8   3      947.77      880.45       68.24 o
  -8   8   3      286.75      209.91       41.46 o
  -6   8   3       67.28       81.04       43.59 o
  -4   8   3      103.29       52.14       36.01 o
  -2   8   3      128.01       77.19       33.09 o
   0   8   3      614.71      559.08       45.91 o
   2   8   3      318.54      221.96       54.25 o
   4   8   3      488.97      511.34       53.07 o
   6   8   3      443.01      397.83       29.00 o
   8   8   3      394.45      470.19       44.25 o
  10   8   3        2.29        1.30        3.66 o
  12   8   3      132.89      137.19       34.66 o
  14   8   3      138.35      159.37       37.01 o
  -9   9   3       44.54       41.37       44.54 o
  -7   9   3      103.07      102.69       47.33 o
  -3   9   3      461.66      439.79       62.42 o
  -1   9   3      304.18      279.47       53.07 o
   3   9   3       58.98       86.27       32.45 o
   5   9   3       -8.86       20.32       22.46 o
   7   9   3      297.54      203.84       40.75 o
 -30   0   4      476.44      463.50       67.88 o
 -28   0   4      783.90      910.17       80.27 o
 -26   0   4       92.87        3.31       47.38 o
 -24   0   4      219.85       37.27       34.11 o
 -22   0   4      578.04      542.60       27.48 o
 -20   0   4       54.27       62.96       17.45 o
 -18   0   4     9705.29    10252.78      247.18 o
 -16   0   4      216.06      207.35       16.11 o
 -14   0   4     1135.24      899.15       31.27 o
 -12   0   4    18417.06    20706.34      419.95 o
 -10   0   4     1019.47      763.51       30.70 o
  -6   0   4     8674.42    10525.73      183.84 o
   6   0   4     8103.96    11068.45      233.11 o
   8   0   4      788.92      348.92       72.84 o
  10   0   4    10729.78    13477.05      403.68 o
  12   0   4    39856.77    43372.10     1467.25 o
  14   0   4       46.43       54.54       17.06 o
  16   0   4     2616.35     3119.77      100.45 o
  18   0   4      859.66     1154.61       29.55 o
  20   0   4       30.13       13.67       16.03 o
  22   0   4      100.45       73.30       27.48 o
  24   0   4     1832.68     1902.10       61.59 o
  26   0   4     2371.87     2147.57       89.08 o
  28   0   4        5.34       29.24       77.15 o
  30   0   4      233.44      208.74       35.32 o
 -31   1   4      371.46      284.24       55.18 o
 -29   1   4      100.45      118.64       28.44 o
 -27   1   4      177.68      158.74       32.75 o
 -25   1   4      250.86      236.51       22.46 o
 -23   1   4     1570.84     1489.97       54.82 o
 -21   1   4      648.64      619.73       28.57 o
 -19   1   4     1422.36     1484.60       42.68 o
 -17   1   4      515.50      476.16       25.86 o
 -15   1   4      967.52     1188.53       30.74 o
 -13   1   4     3590.31     3214.27       87.70 o
 -11   1   4     6387.36     7166.46      165.84 o
  -9   1   4    13788.20    14337.74      315.68 o
  -7   1   4      152.55      649.74       18.49 o
  -5   1   4    49518.55    54399.22     2017.14 o
   3   1   4    13339.09    14105.85      386.98 o
   5   1   4     4294.13     4529.98      120.07 o
   7   1   4     3172.76     3286.87       77.39 o
   9   1   4     5034.65     5375.78      184.46 o
  11   1   4      260.12       89.32      121.15 o
  13   1   4       95.10      208.04       15.94 o
  15   1   4      897.85      825.84       47.46 o
  17   1   4      186.21      197.01       21.80 o
  19   1   4     1460.27     1574.49       50.45 o
  21   1   4      563.35      603.06       33.50 o
  23   1   4      542.60      577.58       28.03 o
  25   1   4       57.26       70.61       24.30 o
  27   1   4      199.95      164.36       29.38 o
  29   1   4      281.91      308.17       34.17 o
 -30   2   4       32.08       31.12       19.36 o
 -28   2   4      197.03      256.04       50.56 o
 -26   2   4      455.33      322.63       39.56 o
 -24   2   4      425.48      395.31       27.50 o
 -22   2   4      103.29       76.87       16.75 o
 -20   2   4      731.35      674.70       32.54 o
 -18   2   4     1358.81     1175.16       65.85 o
 -16   2   4     3700.42     3540.24      113.96 o
 -14   2   4     1380.67     1631.21       35.07 o
 -12   2   4     5520.43     5747.94      145.61 o
 -10   2   4     3571.69     3184.11       84.74 o
  -8   2   4      707.78      658.60       23.21 o
  -6   2   4    23926.21    23807.08      624.32 o
  -4   2   4     2950.38     2860.13       96.28 o
  -2   2   4    16200.47    20007.00      617.47 o
   0   2   4     2713.12     2241.39       84.61 o
   2   2   4     9148.26    13319.92      402.05 o
   4   2   4     1212.94     1139.09       27.99 o
   6   2   4     2053.94     2129.29       49.93 o
   8   2   4     2602.48     3449.97       64.56 o
  10   2   4    13008.97    14656.98      366.25 o
  12   2   4     3802.40     3850.42      109.11 o
  14   2   4      823.95      630.95       35.87 o
  16   2   4     1834.57     1702.10       61.21 o
  18   2   4     1082.07     1125.16       35.37 o
  20   2   4      210.14      202.85       25.77 o
  22   2   4     1528.97     1402.11       58.75 o
  24   2   4      264.86      216.05       38.10 o
  26   2   4      111.34       95.56       28.28 o
  28   2   4       47.81       31.14       23.66 o
 -29   3   4       89.08       30.48       41.71 o
 -27   3   4      121.77      125.22       24.66 o
 -25   3   4      556.68      627.87       32.90 o
 -23   3   4        5.13        4.35        4.65 o
 -21   3   4     1346.55     1223.45       39.81 o
 -19   3   4     1134.76     1172.07       32.72 o
 -17   3   4     1563.56     1293.14       56.43 o
 -15   3   4     1612.11     1442.79       42.92 o
 -13   3   4     6555.19     7100.27      168.05 o
 -11   3   4     4221.13     3746.49      103.45 o
  -9   3   4     2850.41     2994.41       71.90 o
  -7   3   4      817.15     1302.07       31.91 o
  -5   3   4     5479.62     5023.70      278.21 o
  -3   3   4      542.04      898.04       29.63 o
  -1   3   4      647.22      804.09       24.28 o
   1   3   4    16291.31    16049.90      506.03 o
   3   3   4     7128.29     7359.87      228.16 o
   5   3   4     1136.01      711.23       76.00 o
   7   3   4     3871.75     4390.34      147.11 o
   9   3   4      509.81      595.42       20.38 o
  11   3   4      420.26      441.53       21.41 o
  13   3   4     1029.33      967.72       31.59 o
  15   3   4       13.20        8.45        4.21 o
  17   3   4      984.09      942.78       33.67 o
  19   3   4     1114.86     1077.38       39.33 o
  21   3   4      951.87      966.03       37.43 o
  23   3   4      162.83      168.64       29.77 o
  25   3   4      118.62       94.09       22.00 o
  27   3   4       23.69       18.18       25.66 o
 -28   4   4      122.64       60.19       41.45 o
 -26   4   4      244.96      218.20       31.92 o
 -24   4   4      564.30      628.80       35.52 o
 -22   4   4     1844.05     1850.99       63.12 o
 -20   4   4      236.69      245.56       18.05 o
 -18   4   4      280.56      233.63       17.65 o
 -16   4   4      388.99      431.42       18.63 o
 -14   4   4      118.93       86.34       17.16 o
 -12   4   4     1052.55      979.57       37.21 o
 -10   4   4      514.75      396.17       19.36 o
  -8   4   4      847.23      868.72       74.67 o
  -6   4   4     1192.57     1308.15       36.96 o
  -4   4   4     4051.03     4257.12      166.09 o
  -2   4   4      232.25      152.58       12.94 o
   0   4   4     2864.89     1974.48       91.17 o
   2   4   4     3084.31     2883.67       82.22 o
   4   4   4     1695.75     1656.90       73.56 o
   6   4   4      120.35       65.59        9.66 o
   8   4   4      278.75      281.13       12.67 o
  10   4   4      469.34      359.95       22.93 o
  12   4   4     1338.59     1376.60       27.29 o
  14   4   4      701.71      783.36       25.86 o
  16   4   4     1353.19     1101.43       44.70 o
  18   4   4      201.86      160.14       17.67 o
  20   4   4      268.76      251.90       24.27 o
  22   4   4      430.21      385.90       33.91 o
  24   4   4       53.07       69.68       66.54 o
  26   4   4      158.25      192.97       37.01 o
 -27   5   4      259.65      204.10       48.33 o
 -25   5   4        2.97        5.17       12.21 o
 -23   5   4      258.72      247.78       28.04 o
 -21   5   4       41.22       53.23       15.43 o
 -19   5   4     1562.61     1588.01       53.07 o
 -17   5   4      235.48      249.48       18.53 o
 -15   5   4      645.77      513.94       27.15 o
 -13   5   4      597.35      760.06       25.08 o
 -11   5   4      612.16      572.20       32.41 o
  -9   5   4     1771.08     1491.96       72.42 o
  -7   5   4      170.34      200.17       27.00 o
  -5   5   4      345.51      268.81       23.99 o
  -3   5   4        5.78       10.22        3.04 o
  -1   5   4     2500.27     2840.69       83.11 o
   1   5   4     1692.91     1565.23       82.98 o
   3   5   4     3453.99     3561.07      134.32 o
   5   5   4     1745.42     1744.52       78.43 o
   7   5   4      706.77      582.77       37.72 o
   9   5   4      379.52      495.38       19.54 o
  11   5   4      152.09      137.51       17.08 o
  13   5   4      897.76      906.85       38.72 o
  15   5   4      605.68      701.53       28.03 o
  17   5   4       89.55      160.89       16.36 o
  19   5   4      282.39      320.05       27.55 o
  21   5   4      461.49      433.38       45.73 o
  23   5   4      344.87      349.72       55.30 o
 -24   6   4        4.74       16.18       46.92 o
 -22   6   4      130.30      122.35       44.37 o
 -20   6   4      138.78      116.60       24.44 o
 -18   6   4      806.89      690.67       44.54 o
 -16   6   4       99.97      110.40       14.88 o
 -14   6   4      553.88      513.61       34.77 o
 -12   6   4       65.20       95.37       12.22 o
 -10   6   4      418.13      497.12       20.43 o
  -8   6   4      839.42      878.59       37.46 o
  -6   6   4      299.44      252.98       14.21 o
  -4   6   4      641.53      736.08       31.27 o
  -2   6   4     1101.36     1123.92       47.57 o
   4   6   4     1567.35     1665.83       71.73 o
   6   6   4     3199.13     2999.08      116.42 o
   8   6   4     2355.90     2534.50       64.60 o
  10   6   4     1524.19     1627.19       65.79 o
  12   6   4     1420.60     1352.04       46.92 o
  14   6   4     1065.11     1118.80       41.02 o
  16   6   4     1356.50     1283.97       57.43 o
  18   6   4      496.88      426.33       55.37 o
  20   6   4       57.61       83.51       41.09 o
  22   6   4      259.65      184.41       70.12 o
 -21   7   4      311.29      383.82       56.54 o
 -19   7   4       95.23      112.42       38.40 o
 -17   7   4       15.64       35.81       33.29 o
 -15   7   4      573.82      456.33       41.53 o
 -13   7   4       28.05       29.46       17.64 o
 -11   7   4     1313.86     1270.07       57.38 o
  -9   7   4      348.72      394.50       42.59 o
  -7   7   4      167.54      202.11       39.71 o
  -5   7   4      356.42      327.99       24.47 o
   1   7   4      505.08      517.07       43.59 o
   3   7   4      417.92      459.77       26.80 o
   5   7   4      279.30      215.06       24.14 o
   7   7   4     1887.42     2019.31       63.49 o
   9   7   4     2496.48     2518.24      123.62 o
  11   7   4      334.51      339.98       28.82 o
  13   7   4      333.07      314.90       32.31 o
  15   7   4      392.84      466.83       37.52 o
  17   7   4       22.74       11.85       56.49 o
  19   7   4       38.85       13.01       47.10 o
 -16   8   4       97.60       88.32       35.61 o
 -14   8   4       88.13       92.93       35.69 o
 -12   8   4      292.99      324.04       31.77 o
 -10   8   4      376.49      322.33       45.04 o
  -8   8   4      406.28      435.40       47.62 o
  -6   8   4      180.05      140.16       26.91 o
  -4   8   4      106.13      133.39       39.80 o
  -2   8   4       72.64       90.00       36.06 o
   0   8   4      207.34      261.03       42.24 o
   2   8   4      136.95      115.56       30.53 o
   4   8   4      282.39      228.14       28.43 o
   6   8   4      146.88      160.01       28.43 o
   8   8   4      233.17      170.87       28.17 o
  10   8   4       22.12        7.40       17.72 o
  12   8   4      311.07      264.42       42.94 o
  14   8   4      214.16      239.02       39.90 o
  -5   9   4      107.46      113.43       44.19 o
  -3   9   4       44.18       59.17       37.15 o
  -1   9   4      209.42      229.43       49.28 o
   3   9   4       -7.03        4.06       18.38 o
   5   9   4       91.88       54.03       35.37 o
   7   9   4      132.81      102.40       30.02 o
 -30   0   5        6.18        6.68       27.83 o
 -28   0   5      113.03       66.13       34.76 o
 -26   0   5       41.69        8.60       51.17 o
 -24   0   5     4362.80     4079.62      162.04 o
 -22   0   5       48.33       44.65       15.16 o
 -20   0   5      153.01      126.13       15.75 o
 -18   0   5      625.61      440.40       24.86 o
 -16   0   5     1462.16     1209.13       83.39 o
 -14   0   5        8.53        1.15       34.11 o
 -12   0   5      297.64      246.04       13.25 o
 -10   0   5      169.21      166.68        8.40 o
  -6   0   5     5943.41     6016.41      124.14 o
   6   0   5       69.18      167.73        8.53 o
   8   0   5    10840.73     9921.83      282.38 o
  10   0   5     6153.77     5129.09      158.70 o
  12   0   5     2123.11     1756.46      105.44 o
  14   0   5     1448.90     1515.98       80.55 o
  16   0   5      547.72      613.41       24.64 o
  18   0   5      172.89      108.91       16.43 o
  20   0   5     1485.16     1373.97       65.73 o
  22   0   5     3779.07     3631.27      141.19 o
  24   0   5     1390.14     1656.98       48.33 o
  26   0   5     1584.40     1559.92       70.12 o
  28   0   5      448.87      482.99       42.73 o
 -31   1   5      225.06      253.91       33.72 o
 -29   1   5      155.88      139.72       26.55 o
 -27   1   5       78.18        2.33       39.60 o
 -25   1   5       96.64       57.09       17.48 o
 -23   1   5      177.00      150.02       17.80 o
 -21   1   5      171.52      139.47       18.88 o
 -19   1   5       97.60       78.56       15.81 o
 -17   1   5     8238.99     7600.63      199.27 o
 -15   1   5     2997.84     2768.15       76.06 o
 -13   1   5     2495.92     2437.99       82.45 o
 -11   1   5      423.11      296.85       16.59 o
  -9   1   5    23454.76    24775.24      481.16 o
  -7   1   5     3347.29     4133.03       80.83 o
  -5   1   5    70452.66    78343.78     3337.21 o
   1   1   5     5025.65     6870.97      410.26 o
   3   1   5    28997.05    32098.65      936.11 o
   5   1   5    14276.72    15713.60      395.00 o
   7   1   5     1247.13     1603.44       46.84 o
   9   1   5     5174.90     5207.00      111.37 o
  11   1   5    12326.98    12270.21      380.71 o
  13   1   5      360.41      283.68       58.17 o
  15   1   5      280.35      220.09       24.74 o
  17   1   5     3129.95     2527.90      131.24 o
  19   1   5     1031.47     1109.96       38.09 o
  21   1   5     3733.58     3723.31      127.52 o
  23   1   5     1033.58     1074.31       42.98 o
  25   1   5       80.73       83.24       20.20 o
  27   1   5      756.67      778.98       51.75 o
  29   1   5      441.59      381.73       42.64 o
 -30   2   5      163.21      257.46       34.98 o
 -28   2   5       57.15      114.24       70.63 o
 -26   2   5       44.54       65.96       26.10 o
 -24   2   5      668.07      729.44       36.51 o
 -22   2   5     1172.67     1396.16       42.62 o
 -20   2   5      418.29      467.09       20.26 o
 -18   2   5     6384.02     5785.99      171.50 o
 -16   2   5     1197.78     1081.78       34.62 o
 -14   2   5     1164.14     1065.94       35.69 o
 -12   2   5       74.20       88.76        9.24 o
 -10   2   5     5596.40     5530.52      147.22 o
  -8   2   5      121.92      165.90       11.48 o
  -6   2   5     2802.08     3686.10       80.19 o
  -4   2   5     2575.60     2936.24       90.75 o
  -2   2   5    37910.37    43488.96     1960.48 o
   0   2   5     3735.38     3308.52      105.13 o
   2   2   5     6669.03     7124.16      238.21 o
   4   2   5      687.02      787.99       24.54 o
   6   2   5     4483.62     4610.84      105.87 o
   8   2   5     5744.41     5764.97      152.15 o
  10   2   5    15680.82    15364.88      449.27 o
  12   2   5     1757.58     1757.81       79.95 o
  14   2   5      304.66      337.27       24.93 o
  16   2   5      345.40      328.55       24.66 o
  18   2   5      594.97      488.20       34.94 o
  20   2   5     1103.06      985.23       51.96 o
  22   2   5     1027.68      950.48       54.05 o
  24   2   5      634.42      625.89       52.46 o
  26   2   5        8.05       15.78       57.48 o
  28   2   5       21.82        8.41       20.65 o
 -29   3   5      297.55      312.38       43.49 o
 -27   3   5      139.30      136.46       23.69 o
 -25   3   5      552.10      703.39       46.30 o
 -23   3   5      666.86      702.87       30.15 o
 -21   3   5      561.93      538.99       26.06 o
 -19   3   5     1593.41     1564.92       67.91 o
 -17   3   5     3100.58     2938.48       82.64 o
 -15   3   5      609.54      669.39       25.14 o
 -13   3   5      350.09      372.63       18.47 o
 -11   3   5     2541.49     2450.10       63.10 o
  -9   3   5     3622.71     3109.07       93.03 o
  -7   3   5     6388.01     6765.69      273.48 o
  -5   3   5    15879.95    16570.06      456.06 o
  -3   3   5    12351.59    11916.82      474.26 o
  -1   3   5     1346.55     1700.67       54.15 o
   1   3   5     4561.32     4247.47      131.02 o
   3   3   5      805.44     1103.77      118.16 o
   5   3   5     6484.15     5529.83      157.73 o
   7   3   5      998.56     1095.75       29.07 o
   9   3   5      416.00      410.82       20.98 o
  11   3   5     3191.08     2815.56       78.67 o
  13   3   5      785.64      685.54       37.27 o
  15   3   5      369.53      370.30       17.55 o
  17   3   5     1053.74      925.93       36.63 o
  19   3   5     1600.99     1500.45       56.42 o
  21   3   5      488.97      464.54       24.64 o
  23   3   5      292.38      306.77       43.85 o
  25   3   5      344.67      327.95       31.64 o
  27   3   5       35.54       28.00       25.66 o
 -28   4   5      169.56      156.46       41.46 o
 -26   4   5       61.12       41.09       21.98 o
 -24   4   5     2740.49     2944.72      108.55 o
 -22   4   5      697.44      546.88       32.57 o
 -20   4   5     1900.12     1755.79       56.53 o
 -18   4   5     1135.42     1158.73       39.81 o
 -16   4   5     1653.58     1581.25       45.64 o
 -14   4   5      108.50      131.82       14.34 o
 -12   4   5     1651.38     1581.69       48.58 o
 -10   4   5      983.65      816.58       29.14 o
  -8   4   5     8808.23     8665.01      244.60 o
  -6   4   5     1849.26     2103.94       54.01 o
  -4   4   5    10019.08     8943.60      325.76 o
  -2   4   5      672.73      723.24       45.19 o
   0   4   5     7397.48     6486.18      276.81 o
   2   4   5     1905.46     1993.91       55.41 o
   4   4   5       55.91       49.23       10.05 o
   6   4   5     1094.49     1105.83       32.03 o
   8   4   5     2448.03     2405.07       59.74 o
  10   4   5      807.28      757.45       30.08 o
  12   4   5     1978.19     1973.63       71.18 o
  14   4   5      553.88      520.50       33.86 o
  16   4   5      613.10      589.04       29.00 o
  18   4   5      475.55      504.12       26.47 o
  20   4   5     1132.88      981.00       58.15 o
  22   4   5      160.62      126.54       38.48 o
  24   4   5      184.31      164.02       38.66 o
  26   4   5       90.97      109.49       20.85 o
 -27   5   5       51.17      129.45       41.69 o
 -25   5   5      163.76      127.74       23.88 o
 -23   5   5      960.26      929.27       62.55 o
 -21   5   5     1965.34     1961.75       61.43 o
 -19   5   5     2052.05     2086.94       65.43 o
 -17   5   5     1856.37     1706.49       58.78 o
 -15   5   5      553.47      561.70       28.88 o
 -13   5   5      730.49      713.12       26.52 o
 -11   5   5      700.76      690.46       31.29 o
  -9   5   5     2677.95     2603.01      112.08 o
  -7   5   5     1615.21     1546.88       64.80 o
  -5   5   5     2107.30     2022.99       65.17 o
  -3   5   5      302.38      488.95       16.00 o
  -1   5   5     3893.25     3583.14      158.52 o
   1   5   5     6060.91     5873.36      199.57 o
   3   5   5      985.25      959.91       29.44 o
   5   5   5      812.49      761.93       37.60 o
   7   5   5     1463.94     1483.30       38.19 o
   9   5   5      687.02      722.88       22.67 o
  11   5   5      133.14       91.91       14.71 o
  13   5   5      954.54     1125.69       32.08 o
  15   5   5     1010.86      911.64       36.57 o
  17   5   5      300.39      272.83       28.57 o
  19   5   5      281.91      285.78       24.21 o
  21   5   5       89.55      124.77       36.07 o
  23   5   5      462.23      352.01       60.63 o
 -24   6   5        0.95       25.18        7.20 o
 -22   6   5       16.58       13.47       37.23 o
 -20   6   5      262.12      210.44       26.83 o
 -18   6   5       88.97      110.45       21.84 o
 -16   6   5      863.27      864.42       34.75 o
 -14   6   5      167.25      150.42       15.06 o
 -12   6   5      281.67      260.15       15.39 o
 -10   6   5     1025.07      945.36       48.30 o
  -8   6   5      508.20      439.37       29.75 o
  -6   6   5     2159.60     1735.02      122.24 o
  -4   6   5      296.60      150.60       56.86 o
  -2   6   5      486.97      447.66       35.39 o
   0   6   5      322.07      312.43       13.32 o
   2   6   5     2285.01     2356.93      100.15 o
   4   6   5      453.91      339.95       16.11 o
   6   6   5     4717.68     4470.02      165.72 o
   8   6   5     1606.15     1329.41       47.16 o
  10   6   5     6333.09     6647.46      257.55 o
  12   6   5      153.38      145.38       13.00 o
  14   6   5      420.26      457.19       22.52 o
  16   6   5      102.82      135.62       33.91 o
  18   6   5      143.68      170.49       34.36 o
  20   6   5      104.04      103.61       35.88 o
  22   6   5       83.39       51.20       40.75 o
 -21   7   5       48.33       56.90       50.17 o
 -19   7   5      174.36      235.21       42.38 o
 -17   7   5       66.81       54.88       27.55 o
 -15   7   5      156.88       79.95       25.31 o
 -13   7   5       53.24       48.31       23.68 o
 -11   7   5      357.25      340.60       29.55 o
  -9   7   5      420.26      413.71       38.73 o
  -7   7   5      576.78      576.83       35.83 o
  -5   7   5      377.60      373.92       17.68 o
  -3   7   5      766.54      743.96       45.56 o
   1   7   5      130.77      187.05       32.22 o
   3   7   5      498.69      543.46       29.89 o
   5   7   5       80.31       61.53       11.36 o
   7   7   5      149.50      149.86       17.53 o
   9   7   5      378.10      311.21       30.00 o
  11   7   5      280.02      289.14       27.57 o
  13   7   5      359.30      350.51       30.73 o
  15   7   5       20.89       10.51       14.85 o
  17   7   5      131.24      163.04       32.23 o
  19   7   5       76.28       53.56       44.27 o
 -16   8   5      390.89      471.85       59.89 o
 -14   8   5       33.17        8.53       30.32 o
 -12   8   5      261.67      319.21       32.12 o
 -10   8   5       49.16       58.15       20.44 o
  -8   8   5      179.55      181.16       34.08 o
  -6   8   5      234.06      232.63       32.73 o
  -2   8   5     1712.26     1689.51      124.81 o
   0   8   5      365.73      412.40       50.51 o
   4   8   5      343.98      374.09       45.49 o
   6   8   5        2.37       10.54       38.55 o
   8   8   5      199.54      123.33       30.19 o
  10   8   5      108.16       78.54       29.20 o
  12   8   5      123.66      106.18       29.40 o
  14   8   5      111.82      150.42       36.73 o
  -5   9   5      105.23      156.41       43.40 o
  -3   9   5      156.14      189.88       47.35 o
  -1   9   5       68.23       31.40       40.75 o
   3   9   5      109.39       70.48       43.30 o
   5   9   5      188.67      172.14       42.34 o
 -32   0   6      330.72      412.99       40.75 o
 -30   0   6       16.91        0.62       26.63 o
 -28   0   6     2262.91     2581.25      154.33 o
 -26   0   6      755.25      837.14       38.85 o
 -24   0   6      324.08      291.43       24.64 o
 -22   0   6      108.98      122.77       20.85 o
 -20   0   6     1501.09     1597.71       58.15 o
 -18   0   6     2181.59     2335.18       47.18 o
 -16   0   6     2487.48     2737.35       55.91 o
 -14   0   6      968.46      892.31       26.53 o
 -12   0   6     7005.28     6825.87      129.36 o
 -10   0   6     6673.16     7387.85      141.20 o
  -6   0   6     2884.52     2576.48       59.70 o
   2   0   6       19.66       20.18       15.27 o
   4   0   6    58817.20    62935.59     2324.49 o
   6   0   6       50.22       31.83       18.95 o
   8   0   6    22052.45    27062.69      598.65 o
  10   0   6       26.27       31.36        9.78 o
  12   0   6      362.10      324.82       57.44 o
  14   0   6      314.61      344.53       38.85 o
  16   0   6      152.57      143.92       25.59 o
  18   0   6        0.31        0.46        1.61 o
  20   0   6     1262.51     1397.51       54.00 o
  22   0   6       97.60       65.08       23.69 o
  24   0   6     1322.86     1094.82       53.07 o
  26   0   6      335.45      288.89       36.01 o
  28   0   6       37.83       31.13       29.35 o
 -31   1   6       39.33       25.58       52.79 o
 -29   1   6      602.68      409.66       46.91 o
 -27   1   6      169.15      154.17       37.24 o
 -25   1   6      496.50      575.53       29.49 o
 -23   1   6      520.80      403.87       27.10 o
 -21   1   6     2913.43     3137.97       93.95 o
 -19   1   6     2658.52     2561.86       68.29 o
 -17   1   6     4824.28     4148.23      126.31 o
 -15   1   6     7208.89     8150.99      181.35 o
 -13   1   6      204.84      437.38       15.63 o
 -11   1   6     4125.89     4270.98       83.58 o
  -9   1   6    42220.76    47180.91      891.60 o
  -7   1   6     8824.59     9845.44      214.76 o
  -5   1   6    13535.29    14984.09      345.26 o
  -3   1   6    16016.70    18255.60      476.79 o
  -1   1   6    16042.56    17330.56      672.55 o
   1   1   6    24090.14    23104.15      955.72 o
   3   1   6     2914.75     3683.30      130.90 o
   5   1   6     8286.01     8490.44      251.20 o
   7   1   6      539.52      506.88       36.64 o
   9   1   6     3106.74     2852.34       75.59 o
  11   1   6     9243.46     9032.53      239.07 o
  13   1   6     2552.76     2375.37      223.36 o
  15   1   6      821.78      640.69       59.66 o
  17   1   6     9133.54     9451.78      230.44 o
  19   1   6      518.82      588.86       32.09 o
  21   1   6      632.53      563.00       34.23 o
  23   1   6      128.76      164.16       19.01 o
  25   1   6      438.02      472.43       32.88 o
  27   1   6       90.02       79.35       32.86 o
  29   1   6      116.56      159.55       37.79 o
 -30   2   6       15.57       35.89       42.33 o
 -28   2   6       61.33       34.98       43.62 o
 -26   2   6     1756.87     1775.53       76.96 o
 -24   2   6      380.47      406.07       26.17 o
 -22   2   6      560.04      663.60       29.62 o
 -20   2   6      607.55      712.25       23.39 o
 -18   2   6       73.73       48.16       11.77 o
 -16   2   6      629.21      811.48       25.09 o
 -14   2   6      851.90      878.93       24.71 o
 -12   2   6     2555.28     2961.97       89.84 o
 -10   2   6     3446.59     2896.70      107.32 o
  -8   2   6     3969.18     4074.74      119.89 o
  -6   2   6     9313.11     9279.50      284.84 o
  -4   2   6     1856.84     1611.08       59.77 o
  -2   2   6     1122.26     1080.14      107.74 o
   0   2   6     1216.16     1181.41       40.41 o
   2   2   6    12148.01    12144.39      760.15 o
   4   2   6     3312.84     3792.52       86.86 o
   6   2   6    46415.83    49886.89     1165.25 o
   8   2   6      203.34      267.11       38.91 o
  10   2   6     6061.74     6417.77      191.99 o
  12   2   6     1097.49      869.92       48.69 o
  14   2   6     2546.70     2343.80       79.11 o
  16   2   6      452.48      444.55       24.39 o
  18   2   6     1784.84     1630.33       67.29 o
  20   2   6       15.81        8.04        6.40 o
  22   2   6      393.26      413.16       33.29 o
  24   2   6        1.90       24.23       39.18 o
  26   2   6      694.60      694.04       48.51 o
  28   2   6       12.90       35.41       40.19 o
 -29   3   6      130.77      117.15       40.74 o
 -27   3   6       10.90        7.11       12.73 o
 -25   3   6      936.32      888.19       41.95 o
 -23   3   6      350.23      330.18       23.59 o
 -21   3   6      117.98      105.00       19.89 o
 -19   3   6      297.08      240.26       22.19 o
 -17   3   6      156.83      170.40       14.88 o
 -15   3   6       75.36       71.88       14.43 o
 -13   3   6       11.76       14.34        6.09 o
 -11   3   6     1040.48     1266.12       33.50 o
  -9   3   6     1864.90     1683.34       49.31 o
  -7   3   6     2561.08     2829.38       95.39 o
  -5   3   6    31845.25    31784.27      907.49 o
  -3   3   6    13166.51    13028.11      371.06 o
  -1   3   6     6482.12     6768.43      298.05 o
   1   3   6    17103.88    20012.56      507.02 o
   3   3   6      446.94      750.69       38.93 o
   5   3   6    11585.29    10557.37      334.76 o
   7   3   6     1079.01     1229.45       42.55 o
   9   3   6     3765.33     4238.60      116.07 o
  11   3   6     1098.28      995.98       43.22 o
  13   3   6      389.07      432.46       22.00 o
  15   3   6      928.29      925.85       37.52 o
  17   3   6     1205.36      994.38       46.46 o
  19   3   6      278.60      263.40       30.98 o
  21   3   6       96.18       54.75       36.02 o
  23   3   6      554.87      544.18       42.26 o
  25   3   6      256.68      291.71       47.82 o
  27   3   6      163.94      223.60       39.26 o
 -28   4   6       13.90       27.95       34.89 o
 -26   4   6      115.13      128.91       25.60 o
 -24   4   6     1228.58     1131.67       56.86 o
 -22   4   6     1279.75     1199.25       44.27 o
 -20   4   6     1238.54     1346.26       44.12 o
 -18   4   6      389.98      367.24       20.32 o
 -16   4   6     1178.35     1157.39       49.44 o
 -14   4   6     1863.95     1662.64       47.88 o
 -12   4   6     6290.85     5994.95      159.01 o
 -10   4   6     1213.87     1130.25       36.89 o
  -8   4   6     6847.63     6892.50      198.86 o
  -6   4   6      309.39      263.80       13.30 o
  -4   4   6     5914.03     5948.31      204.61 o
  -2   4   6     1673.75     1625.73       66.25 o
   0   4   6     4400.55     4787.12      146.19 o
   2   4   6      132.64      126.51       28.28 o
   4   4   6     2668.00     2680.52       73.51 o
   6   4   6     3427.98     3403.42       90.10 o
   8   4   6     2967.58     2976.75       93.97 o
  10   4   6      187.01      226.54       13.28 o
  12   4   6       16.77       11.03        8.24 o
  14   4   6     2137.33     2069.96       63.00 o
  16   4   6     1403.88     1522.75       60.18 o
  18   4   6      131.99      137.02       23.56 o
  20   4   6      161.65      183.38       32.92 o
  22   4   6      528.29      578.81       43.48 o
  24   4   6       76.28       89.24       27.74 o
 -27   5   6       47.38       39.03       40.75 o
 -25   5   6      242.82      352.27       44.99 o
 -23   5   6     1454.59     1606.72       80.73 o
 -21   5   6      376.20      443.75       24.93 o
 -19   5   6     1231.89     1106.44       51.37 o
 -17   5   6      379.04      334.48       20.26 o
 -15   5   6      867.16      755.05       31.38 o
 -13   5   6     2087.68     1844.14       71.50 o
 -11   5   6      945.24      746.48       43.70 o
  -9   5   6     5265.87     4868.79      151.68 o
  -7   5   6       59.61       89.80        7.86 o
  -5   5   6      945.39      880.64       36.38 o
  -3   5   6       71.99       74.24        9.18 o
  -1   5   6     4567.48     4357.10      139.30 o
   1   5   6     1447.95     1472.40       37.90 o
   3   5   6     1127.85     1174.06       53.58 o
   5   5   6     1798.72     1798.69       50.03 o
   7   5   6     3250.42     3211.57       88.16 o
   9   5   6       51.64       61.63        9.31 o
  11   5   6     1607.15     1383.11       48.16 o
  13   5   6     1286.91     1281.97       46.11 o
  15   5   6      203.73      251.41       18.01 o
  17   5   6      284.28      359.67       29.00 o
  19   5   6      212.26      179.48       33.00 o
  21   5   6      159.20      164.50       53.07 o
  23   5   6       44.13       96.16       54.14 o
 -24   6   6       70.12       21.46       47.23 o
 -22   6   6      244.01      298.23       43.63 o
 -20   6   6       62.36       27.00       18.16 o
 -18   6   6     1233.78     1159.67       57.06 o
 -16   6   6     1687.22     1858.72       83.31 o
 -14   6   6      778.46      626.30       35.52 o
 -12   6   6      121.99       98.92       15.57 o
 -10   6   6      241.89      190.29       13.36 o
  -8   6   6       35.13       51.83        6.39 o
  -6   6   6      559.09      438.85       32.22 o
  -4   6   6      276.70      315.61       39.80 o
  -2   6   6     1793.95     1928.53       50.67 o
   0   6   6      336.80      313.52       15.70 o
   2   6   6     5249.78     4969.79      170.58 o
   4   6   6      762.83      835.19       37.49 o
   6   6   6     5692.77     5571.26      232.14 o
   8   6   6     1699.34     1864.39       76.93 o
  10   6   6     3825.18     3626.84      149.21 o
  12   6   6     2067.15     1813.58       66.33 o
  14   6   6      128.87      128.43       17.08 o
  16   6   6     1085.01     1077.37       75.81 o
  18   6   6      134.81      137.35       43.81 o
  20   6   6       42.79       63.13       31.25 o
 -21   7   6      126.03       90.90       36.07 o
 -19   7   6       92.39       78.21       35.52 o
 -17   7   6       29.38       21.64       38.85 o
 -15   7   6      440.80      565.98       47.78 o
 -13   7   6      150.16      134.40       27.67 o
 -11   7   6      380.47      425.11       29.00 o
  -9   7   6       56.38       70.49       29.49 o
  -7   7   6      124.50      139.83       13.72 o
  -5   7   6      519.32      548.26       32.75 o
  -3   7   6      445.45      392.22       36.58 o
   3   7   6       72.97       85.11       10.70 o
   5   7   6       20.97       18.98        9.75 o
   7   7   6      198.45      152.47       14.96 o
   9   7   6     1254.64     1151.42       70.48 o
  11   7   6      106.13      117.32       25.19 o
  13   7   6      558.66      515.21       55.52 o
  15   7   6      190.99       68.21       44.75 o
  17   7   6      128.87      167.48       36.96 o
 -16   8   6       26.53       74.25       43.70 o
 -14   8   6       41.69       60.18       17.06 o
 -12   8   6      163.66      109.35       27.30 o
 -10   8   6      138.49      105.81       34.86 o
  -8   8   6      259.02      264.23       49.34 o
  -6   8   6       12.32       17.94       10.42 o
   0   8   6      322.93      293.20       42.24 o
   4   8   6      100.45      101.98       28.78 o
   6   8   6      366.25      321.08       38.96 o
   8   8   6       31.85       31.42       33.01 o
  10   8   6       28.21       14.19       29.53 o
  12   8   6       91.57       61.70       40.84 o
  -7   9   6        0.06        0.06        5.72 o
  -5   9   6      148.53      170.95       44.08 o
  -3   9   6      -10.79       14.49       31.37 o
  -1   9   6       49.28       39.56       46.43 o
   3   9   6      110.48      145.01       40.68 o
   5   9   6       29.29       23.82       42.84 o
 -32   0   7       76.76       72.75       38.85 o
 -30   0   7      119.05      149.29       29.33 o
 -28   0   7      100.82       97.46       34.38 o
 -26   0   7       67.28      109.87       23.69 o
 -24   0   7     1145.66     1219.60       47.38 o
 -22   0   7      452.01      460.57       26.53 o
 -20   0   7     1446.45     1502.09       45.07 o
 -18   0   7     1592.74     1705.44       38.72 o
 -16   0   7     7767.56     7665.51      167.73 o
 -14   0   7     1953.97     1703.32       47.38 o
 -12   0   7     3444.53     2279.60      245.05 o
 -10   0   7     2088.70     2268.62       43.23 o
  -8   0   7     2923.07     2658.41       65.11 o
  -6   0   7     1460.27     1017.67       32.22 o
  -4   0   7    28210.34    32653.06      735.35 o
  -2   0   7     4086.74     4281.94      129.80 o
   0   0   7    15159.61    14786.92      522.47 o
   2   0   7    12813.33    14392.30      503.52 o
   4   0   7     9359.54    11372.26      379.99 o
   6   0   7     2908.21     3770.36       87.18 o
   8   0   7     1805.49     1371.64       52.78 o
  10   0   7     2217.03     1831.31       60.94 o
  12   0   7     4500.28     4345.88      125.88 o
  14   0   7       41.69       58.58       19.90 o
  16   0   7      520.24      470.49       36.01 o
  18   0   7      803.67      773.89       29.34 o
  20   0   7      458.35      373.51       37.77 o
  22   0   7     3473.94     3467.56      108.03 o
  24   0   7      105.18      112.65       21.80 o
  26   0   7      418.84      394.67       32.22 o
  28   0   7      249.31      281.01       31.22 o
 -31   1   7      272.44      261.42       49.08 o
 -29   1   7      258.22      297.25       33.72 o
 -27   1   7      388.99      403.62       54.83 o
 -25   1   7      321.27      321.01       30.50 o
 -23   1   7     1130.51     1283.94       39.90 o
 -21   1   7      268.65      248.43       20.10 o
 -19   1   7     1158.93     1266.23       42.81 o
 -17   1   7     1280.69     1254.71       42.17 o
 -15   1   7      969.92      784.39       30.60 o
 -13   1   7     5474.64     5064.34      117.99 o
 -11   1   7     3147.49     3096.94       69.70 o
  -9   1   7       86.23       83.36        8.07 o
  -7   1   7      807.19     1187.07       25.05 o
  -5   1   7     8016.54     8725.72      235.81 o
  -3   1   7    11235.73    11185.41      291.25 o
  -1   1   7    24833.06    23939.67     1110.70 o
   1   1   7    12605.58    11213.23     2024.22 o
   3   1   7     7408.74     9119.73      252.20 o
   5   1   7     3062.72     2553.08       98.95 o
   7   1   7    15767.47    17254.16      371.44 o
   9   1   7     5052.66     5233.94      114.68 o
  11   1   7     2396.51     2645.95       76.66 o
  13   1   7     1995.75     1743.74      229.58 o
  15   1   7     1092.41     1182.34       48.62 o
  17   1   7      272.91      324.15       21.38 o
  19   1   7     4513.94     4216.89      137.23 o
  21   1   7     2413.09     2259.34       94.63 o
  23   1   7      486.28      465.99       28.70 o
  25   1   7      479.01      496.30       35.97 o
  27   1   7      176.26      180.65       27.96 o
 -30   2   7       19.47       17.71       36.08 o
 -28   2   7       98.94       96.52       47.89 o
 -26   2   7      529.24      600.60       37.17 o
 -24   2   7      261.54      230.92       32.36 o
 -22   2   7       80.07       54.09       16.14 o
 -20   2   7      600.67      615.85       28.25 o
 -18   2   7     3598.36     3464.87      109.15 o
 -16   2   7      833.90     1029.46       34.23 o
 -14   2   7     5045.55     4828.87      150.29 o
 -12   2   7     1260.03     1349.52       76.55 o
 -10   2   7     2430.96     2202.74       69.59 o
  -8   2   7      220.67      214.98       20.55 o
  -6   2   7     4719.57     5344.54      145.14 o
  -4   2   7     8322.86     8277.37      324.44 o
  -2   2   7    18020.42    18961.03      612.44 o
   0   2   7     1537.75     1602.51       60.32 o
   2   2   7     1393.70     1520.49       42.73 o
   4   2   7      977.93     1095.67       30.80 o
   6   2   7    56623.95    55501.69     2419.63 o
   8   2   7      574.83      601.10       28.48 o
  10   2   7     2636.28     2428.76       70.39 o
  12   2   7     1585.17     1564.54       62.35 o
  14   2   7     3718.42     3556.07      110.89 o
  16   2   7       78.18       73.88       19.99 o
  18   2   7     1028.99      845.14       52.32 o
  20   2   7     1188.05      983.99       53.20 o
  22   2   7      804.99      780.17       57.85 o
  24   2   7      504.60      516.51       33.72 o
  26   2   7       19.90       17.58       43.50 o
  28   2   7      170.49      156.09       36.25 o
 -29   3   7      318.87      328.75       49.53 o
 -27   3   7      150.20      183.50       24.54 o
 -25   3   7      283.91      249.94       28.33 o
 -23   3   7      235.00      202.75       25.73 o
 -21   3   7      124.14       75.90       21.28 o
 -19   3   7     2346.28     2481.67       67.41 o
 -17   3   7      921.55      853.86       37.15 o
 -15   3   7      792.87      587.06       29.16 o
 -13   3   7     1295.93     1143.01       42.05 o
 -11   3   7     4055.77     4629.71      100.93 o
  -9   3   7     3566.33     4003.07       86.42 o
  -7   3   7     4373.34     3684.11      141.94 o
  -5   3   7    15634.79    13908.31      573.85 o
  -3   3   7    12222.95    13247.65      572.86 o
  -1   3   7    18506.34    19700.22      603.77 o
   1   3   7     8470.68     7348.99      283.15 o
   3   3   7     2385.12     2205.49      192.53 o
   5   3   7     8863.70     9093.32      252.64 o
   7   3   7     2004.70     1919.68       55.44 o
   9   3   7       47.38       38.60       17.42 o
  11   3   7      102.82      134.59       14.88 o
  13   3   7     4590.61     4581.73      202.14 o
  15   3   7     2282.06     2194.03       72.64 o
  17   3   7      913.02      701.42       42.22 o
  19   3   7       62.07       60.11       23.34 o
  21   3   7      237.38      238.11       24.39 o
  23   3   7       41.73       24.55       21.58 o
  25   3   7       66.77       86.58       29.99 o
  27   3   7       59.23       53.70       29.85 o
 -28   4   7       79.56       54.15       30.20 o
 -26   4   7       57.80       41.67       22.39 o
 -24   4   7     1280.69     1186.15       59.73 o
 -22   4   7      234.53      208.15       19.99 o
 -20   4   7     2294.51     2349.11       71.68 o
 -18   4   7     1839.01     1722.58       59.66 o
 -16   4   7     2580.34     2587.47       80.86 o
 -14   4   7      876.07      777.64       28.94 o
 -12   4   7      766.13      782.11       24.85 o
 -10   4   7      127.31      122.46       11.04 o
  -8   4   7      892.44      814.43       35.92 o
  -6   4   7     1991.88     1642.84       60.91 o
  -4   4   7     2235.41     1668.87       71.08 o
  -2   4   7     3248.97     2844.41      109.08 o
   0   4   7     3878.08     3307.08      138.83 o
   2   4   7     1087.82      869.76       44.18 o
   4   4   7     6191.68     5921.79      181.61 o
   6   4   7      231.69      194.31       16.22 o
   8   4   7      999.54     1069.30       36.79 o
  10   4   7     1907.30     2180.75       63.62 o
  12   4   7     2264.27     2278.86       82.70 o
  14   4   7     1590.56     1446.08       65.79 o
  16   4   7      386.15      500.78       28.28 o
  18   4   7     1496.49     1524.09       86.86 o
  20   4   7      145.29      121.14       30.61 o
  22   4   7      226.48      250.72       31.83 o
  24   4   7      290.44      327.58       36.80 o
 -27   5   7      -14.21        0.45       52.12 o
 -25   5   7     1115.58     1041.01       78.54 o
 -23   5   7      631.22      756.21       53.90 o
 -21   5   7      313.66      369.65       21.58 o
 -19   5   7      281.91      257.09       22.30 o
 -17   5   7     2181.40     2040.86       66.85 o
 -15   5   7      673.51      693.12       34.12 o
 -13   5   7     1312.42     1363.45       53.71 o
 -11   5   7      131.24       60.67       14.71 o
  -9   5   7      362.93      279.26       16.64 o
  -7   5   7     2428.17     2456.36       66.87 o
  -5   5   7     1135.71     1263.05       33.93 o
  -3   5   7       14.01       20.12        8.03 o
  -1   5   7     1228.10     1296.60       37.90 o
   1   5   7      645.80      572.33       30.12 o
   3   5   7      571.70      578.44       20.78 o
   5   5   7     1934.04     1768.78       58.14 o
   7   5   7        6.83       33.76        5.51 o
   9   5   7      524.50      562.63       21.98 o
  11   5   7       50.70       40.21       16.14 o
  13   5   7       23.59       23.77        9.74 o
  15   5   7     1790.70     1770.62       72.66 o
  17   5   7      108.98       90.20       26.02 o
  19   5   7      117.03       86.85       41.55 o
  21   5   7       36.01        1.58       58.75 o
  23   5   7      102.09      124.78       57.04 o
 -24   6   7       96.66      111.72       39.14 o
 -22   6   7      683.23      592.95       65.39 o
 -20   6   7      171.13      145.45       27.62 o
 -18   6   7      408.41      324.37       28.87 o
 -16   6   7      475.70      415.83       34.23 o
 -14   6   7     1753.08     1762.63       72.48 o
 -12   6   7      347.11      308.26       25.16 o
 -10   6   7      118.66       87.96       13.76 o
  -8   6   7      390.54      485.24       29.08 o
  -6   6   7      388.52      304.82       22.52 o
  -4   6   7      430.21      401.38       20.42 o
  -2   6   7       10.42       13.27        9.97 o
   0   6   7      431.00      356.21       24.44 o
   2   6   7     2551.03     2343.83       81.60 o
   4   6   7      584.68      647.88       29.21 o
   6   6   7     2881.68     2395.83      110.32 o
   8   6   7      682.51      695.92       25.08 o
  10   6   7     1210.83     1246.47       61.27 o
  12   6   7       10.82       16.97       11.89 o
  14   6   7      214.16      240.63       30.69 o
  16   6   7      655.75      560.05       72.02 o
  18   6   7      390.41      362.78       65.31 o
  20   6   7      118.42      185.17       40.58 o
 -21   7   7      319.34      261.93       48.34 o
 -19   7   7      279.07      153.15       48.38 o
 -17   7   7       42.64       15.55       40.30 o
 -15   7   7      451.85      451.47       45.01 o
 -13   7   7      564.25      687.45       51.53 o
 -11   7   7       96.66       73.08       27.48 o
  -9   7   7     1246.11     1354.83       82.44 o
  -7   7   7       47.37       35.02       16.97 o
  -3   7   7      501.41      424.02       32.01 o
  -1   7   7      594.63      540.64       47.06 o
   1   7   7      782.25      899.32       42.08 o
   3   7   7      482.90      391.28       36.27 o
   5   7   7     1090.34      988.20       43.84 o
   7   7   7      401.35      478.04       22.27 o
   9   7   7      619.74      645.78       33.11 o
  11   7   7      101.87       98.45       34.67 o
  13   7   7      176.62      169.83       38.10 o
  15   7   7        2.42        1.37        5.87 o
  17   7   7        0.00        0.58        0.03 o
 -16   8   7       66.33       41.01       34.25 o
 -14   8   7       13.74       28.99       40.14 o
 -12   8   7      297.85      306.70       37.57 o
 -10   8   7     1182.99     1047.99       94.76 o
  -8   8   7       26.92       20.18       12.94 o
  -6   8   7       20.85       20.06       11.37 o
   0   8   7       50.74      100.49       35.82 o
   4   8   7       61.59       40.59       24.29 o
   6   8   7      156.83      104.01       31.18 o
   8   8   7       61.00       62.76       19.47 o
  10   8   7      180.61      173.97       27.10 o
  12   8   7      301.06      396.59       50.91 o
  -5   9   7      123.94      158.43       47.63 o
  -3   9   7       12.40        7.70       25.46 o
  -1   9   7       36.96       47.35       36.96 o
   3   9   7      252.60      188.39       48.78 o
 -30   0   8       78.11       73.99       28.76 o
 -28   0   8     1159.02     1278.98       97.53 o
 -26   0   8       36.96       30.27       24.64 o
 -24   0   8       97.60       30.82       22.74 o
 -22   0   8      276.70      243.61       28.43 o
 -20   0   8       74.20       68.15        9.73 o
 -18   0   8     1927.32     1838.84       53.06 o
 -16   0   8     1296.33     1407.49       30.32 o
 -14   0   8      295.65      325.76       12.32 o
 -12   0   8     2811.57     3256.78       53.66 o
 -10   0   8     3044.37     2928.75       73.16 o
  -8   0   8       20.93       12.27       12.95 o
  -6   0   8     7244.48     6431.61      191.42 o
  -4   0   8    21968.44    25090.85      844.32 o
  -2   0   8     7402.01     8106.74      488.99 o
   0   0   8     3455.80     3775.61      135.90 o
   2   0   8      661.21      888.53       32.75 o
   4   0   8      225.53      191.62       18.00 o
   6   0   8      271.02      233.41       17.06 o
   8   0   8     4799.82     5742.07      118.85 o
  10   0   8      539.45      449.15       32.31 o
  12   0   8     5836.97     6503.14      203.66 o
  14   0   8      393.26      410.12       54.96 o
  16   0   8       55.91       38.84       18.00 o
  18   0   8       66.05       61.70       14.08 o
  20   0   8    10770.13    10459.77      305.98 o
  22   0   8     3114.79     3196.34      107.08 o
  24   0   8        2.84        0.44       22.74 o
  26   0   8      105.18       93.55       25.59 o
  28   0   8      354.39      350.28       37.26 o
 -31   1   8       76.76       65.26       35.92 o
 -29   1   8       32.69       19.49       25.66 o
 -27   1   8      822.05      810.11       71.47 o
 -25   1   8      492.32      542.03       36.37 o
 -23   1   8      155.71      136.85       17.69 o
 -21   1   8      376.20      482.15       21.45 o
 -19   1   8     2358.13     2457.71       66.44 o
 -17   1   8     1225.26     1189.52       41.79 o
 -15   1   8     1879.91     1749.50       48.21 o
 -13   1   8     6947.11     7649.49      141.17 o
 -11   1   8     8012.99     8375.66      161.72 o
  -9   1   8    16792.12    17058.45      346.10 o
  -7   1   8    11184.93    11669.58      255.91 o
  -5   1   8    13440.79    14815.79      353.66 o
  -3   1   8      356.93      419.36       73.51 o
  -1   1   8    35640.08    40129.86     1529.78 o
   1   1   8     1213.89      846.28       49.28 o
   3   1   8    24973.54    26269.31      792.92 o
   5   1   8    12141.93    11684.60      347.35 o
   7   1   8    17617.33    17831.24      471.99 o
   9   1   8     2149.18     2013.01       70.81 o
  11   1   8      371.94      363.81       29.09 o
  13   1   8     1360.28     1493.86      148.90 o
  15   1   8     1532.65     1330.29       53.95 o
  17   1   8     1419.05     1193.83       57.77 o
  19   1   8     3354.07     3370.74      107.26 o
  21   1   8      220.32      266.49       24.71 o
  23   1   8      450.06      486.94       38.38 o
  25   1   8      324.77      242.60       30.33 o
  27   1   8       76.76      108.92       26.06 o
 -30   2   8      393.14      504.62       41.62 o
 -28   2   8       73.11      107.14       23.41 o
 -26   2   8     3191.08     3201.15      143.62 o
 -24   2   8      682.75      694.06       38.85 o
 -22   2   8     1179.30     1281.09       43.18 o
 -20   2   8      387.00      410.76       23.46 o
 -18   2   8      285.54      207.21       23.88 o
 -16   2   8      356.30      301.14       18.98 o
 -14   2   8     1921.28     2113.76       56.54 o
 -12   2   8     1479.04     2202.48       59.09 o
 -10   2   8     5309.18     4692.95      164.98 o
  -8   2   8     5116.64     4860.92      152.27 o
  -6   2   8     5169.21     5143.78      179.73 o
  -4   2   8      428.79      540.93       22.52 o
  -2   2   8      728.47      958.43       39.45 o
   0   2   8     3032.16     2769.07      129.48 o
   2   2   8    12590.72    12435.48     1029.46 o
   4   2   8      180.99      167.11       15.63 o
   6   2   8     3647.35     3295.40       98.50 o
   8   2   8     3514.21     3084.75       88.43 o
  10   2   8       36.98       56.01       13.74 o
  12   2   8      461.68      489.06       52.80 o
  14   2   8     3400.97     3258.10      134.53 o
  16   2   8     1370.24     1429.49       50.54 o
  18   2   8     2227.25     2257.54       75.19 o
  20   2   8      649.26      730.80       35.55 o
  22   2   8      833.42      779.05       56.35 o
  24   2   8       36.96       38.75       37.43 o
  26   2   8       95.23       42.52       25.12 o
 -29   3   8      192.84      186.59       47.86 o
 -27   3   8      101.39      108.58       27.21 o
 -25   3   8      205.65      177.50       28.53 o
 -23   3   8     2657.54     2618.44      107.42 o
 -21   3   8     1478.75     1277.49       56.02 o
 -19   3   8     1985.72     1771.35       63.12 o
 -17   3   8      591.31      535.20       28.84 o
 -15   3   8     2873.27     2566.28       82.62 o
 -13   3   8      245.38      269.35       24.44 o
 -11   3   8     2463.31     2174.39       71.97 o
  -9   3   8      424.53      462.94       18.10 o
  -7   3   8     3119.98     2802.60       98.86 o
  -5   3   8     2548.42     2055.86      100.15 o
  -3   3   8     8936.79     9246.96      283.56 o
  -1   3   8    11820.01    12547.36      445.16 o
   1   3   8      896.44      706.59       40.92 o
   3   3   8      313.20      274.70      126.50 o
   5   3   8      864.85      782.10       32.72 o
   7   3   8      866.15      969.96       33.42 o
   9   3   8     1480.64     1450.68       56.33 o
  11   3   8     1427.10     1268.81       47.44 o
  13   3   8     6481.59     6794.09      193.57 o
  15   3   8     1265.74     1261.58       45.33 o
  17   3   8     1848.79     1776.20       73.41 o
  19   3   8      719.24      696.95       47.97 o
  21   3   8      425.48      423.37       38.36 o
  23   3   8      381.16      342.05       43.33 o
  25   3   8       67.19       44.12       33.47 o
 -28   4   8       59.72       83.27       36.97 o
 -26   4   8      124.14      162.52       29.38 o
 -24   4   8     1553.13     1681.41       66.85 o
 -22   4   8      765.67      765.96       34.75 o
 -20   4   8     2713.93     2800.38       80.48 o
 -18   4   8     1014.76     1030.13       36.35 o
 -16   4   8      724.92      615.34       36.01 o
 -14   4   8      806.89      808.82       31.09 o
 -12   4   8     4883.97     4755.45      124.55 o
 -10   4   8     3515.92     3359.00       89.69 o
  -8   4   8      254.37      190.37       22.24 o
  -6   4   8     1244.69     1167.77       59.42 o
  -4   4   8    19218.48    20219.53      513.38 o
  -2   4   8     1951.27     1652.64       62.54 o
   0   4   8      554.08      686.78       26.12 o
   2   4   8     2043.15     2010.39       75.75 o
   4   4   8     1519.97     1195.46       49.50 o
   6   4   8      253.49      306.11       14.70 o
   8   4   8      476.76      486.96       28.15 o
  10   4   8     2326.86     2084.82       69.46 o
  12   4   8      206.79      173.00       17.42 o
  14   4   8     1191.62     1126.53       44.55 o
  16   4   8     2007.04     1926.39      101.96 o
  18   4   8      277.07      348.69       36.77 o
  20   4   8      691.67      675.05       56.05 o
  22   4   8      162.04      240.06       30.68 o
  24   4   8      135.51       76.14       61.59 o
 -25   5   8      293.82      250.53       41.57 o
 -23   5   8     1250.46     1198.91       81.95 o
 -21   5   8      917.76      808.28       41.25 o
 -19   5   8      334.51      264.25       22.82 o
 -17   5   8     1805.20     1796.12       71.43 o
 -15   5   8      266.67      189.35       23.40 o
 -13   5   8     1419.84     1542.95       45.39 o
 -11   5   8     2901.58     2544.57       77.35 o
  -9   5   8      870.38      904.39       29.39 o
  -7   5   8     2044.21     1967.97       82.25 o
  -5   5   8      733.48      567.19       30.70 o
  -3   5   8      476.13      472.75       20.08 o
  -1   5   8     1230.95     1265.20       40.85 o
   1   5   8      343.51      361.88       26.07 o
   3   5   8      985.33      995.03       30.08 o
   5   5   8      406.35      520.70       14.38 o
   7   5   8     1131.63      991.27       44.97 o
   9   5   8      894.54      990.98       44.42 o
  11   5   8      926.29     1141.49       38.09 o
  13   5   8      413.05      408.74       27.84 o
  15   5   8     1099.57     1059.59       47.94 o
  17   5   8      108.98      149.06       31.04 o
  19   5   8      146.41      109.83       41.66 o
  21   5   8      222.69      115.72       41.69 o
 -24   6   8       87.18      111.90       49.25 o
 -22   6   8      598.42      520.51       65.82 o
 -20   6   8        9.73        3.95       15.18 o
 -18   6   8     1835.13     1798.96       75.26 o
 -16   6   8      723.50      658.31       46.54 o
 -14   6   8      149.25      152.02       17.69 o
 -12   6   8      454.94      450.40       27.25 o
 -10   6   8      889.40      864.55       41.05 o
  -8   6   8      667.20      717.66       29.37 o
  -6   6   8       83.86       69.42       14.09 o
  -4   6   8      845.74      737.27       34.04 o
  -2   6   8     1484.04     1443.91       53.35 o
   0   6   8     1063.05      867.73       42.72 o
   2   6   8     4180.87     3900.30      141.68 o
   4   6   8     1304.86     1313.47       34.11 o
   6   6   8       63.96       35.09       11.45 o
   8   6   8      345.80      318.49       16.61 o
  10   6   8     1557.84     1624.61       66.63 o
  12   6   8      559.69      619.30       29.61 o
  14   6   8      125.56      135.19       38.38 o
  16   6   8      171.52      162.91       37.90 o
  18   6   8       14.48       18.27       22.34 o
  20   6   8      111.08       74.02       59.00 o
 -19   7   8      193.31      185.28       46.02 o
 -17   7   8      209.42      118.77       37.73 o
 -15   7   8      259.26      299.98       39.37 o
 -13   7   8      187.21      167.74       29.75 o
 -11   7   8      795.04      908.03       68.23 o
  -9   7   8     1068.90     1001.09       76.76 o
  -7   7   8      237.22      208.99       24.08 o
  -5   7   8      354.98      326.67       41.62 o
  -3   7   8     1002.22      886.92       54.19 o
  -1   7   8       22.74       26.93        7.12 o
   1   7   8     4469.88     4495.92      184.26 o
   3   7   8      390.23      359.97       26.01 o
   5   7   8     1378.98     1371.21       58.00 o
   7   7   8      182.79      185.91       24.63 o
   9   7   8      506.02      521.07       40.90 o
  11   7   8       83.86       90.94       33.17 o
  13   7   8      353.82      357.61       54.22 o
  15   7   8       82.14       75.11       25.46 o
  17   7   8      238.80      340.60       62.54 o
 -14   8   8       45.01       32.94       23.22 o
 -12   8   8      532.41      494.12       48.84 o
 -10   8   8       69.62       66.34       30.98 o
  -8   8   8      111.10      138.68       19.35 o
  -6   8   8       53.54       55.03       26.40 o
  -4   8   8      911.60      850.05       69.69 o
   0   8   8      164.51      148.77       39.47 o
   4   8   8      991.20     1023.46       95.57 o
   6   8   8       27.48       30.96       32.07 o
   8   8   8       48.69       24.54       32.35 o
  10   8   8      126.36      138.65       37.03 o
  12   8   8       72.02       71.41       38.58 o
  -5   9   8       -5.08       13.04       92.48 o
  -3   9   8       14.91       58.60       37.94 o
  -1   9   8       23.69       19.89       48.33 o
 -30   0   9       94.77      135.30       26.44 o
 -28   0   9       17.03        0.44       20.27 o
 -26   0   9      267.23      190.28       29.38 o
 -24   0   9       66.33       33.95       20.85 o
 -22   0   9      832.95      804.38       30.32 o
 -20   0   9      130.67      113.99       10.83 o
 -18   0   9     3564.30     3359.49       92.91 o
 -16   0   9     5965.21     4628.75      136.46 o
 -14   0   9      467.17      479.18       18.95 o
 -12   0   9    10695.38    12665.40      331.65 o
 -10   0   9     6699.39     6267.49      123.73 o
  -8   0   9     3236.57     2974.80      155.48 o
  -6   0   9     1700.01     1349.46       52.12 o
  -4   0   9    20738.44    22988.00      529.71 o
  -2   0   9      996.53     1160.06       47.17 o
   0   0   9     3973.64     3107.54      204.76 o
   2   0   9       20.55       28.79       13.50 o
   4   0   9       -3.79       98.75       24.26 o
   6   0   9     3098.68     3097.09       82.44 o
   8   0   9     2538.02     2054.74       71.06 o
  10   0   9      844.13      594.07       32.04 o
  12   0   9      402.92      432.89       23.48 o
  14   0   9        8.53       10.66       81.87 o
  16   0   9      273.86      243.69       45.49 o
  18   0   9     6622.73     6559.13      231.13 o
  20   0   9      806.75      955.74       34.86 o
  22   0   9      853.80      755.39       39.80 o
  24   0   9      551.51      528.34       42.64 o
  26   0   9       13.27       23.01       27.48 o
 -31   1   9       42.64       37.33       30.83 o
 -29   1   9      325.98      259.35       48.88 o
 -27   1   9      104.24      118.75       33.11 o
 -25   1   9     1091.19     1057.14       59.25 o
 -23   1   9      689.47      570.55       37.38 o
 -21   1   9      245.43      239.77       19.92 o
 -19   1   9     1085.01      894.00       42.76 o
 -17   1   9      878.43      760.58       35.61 o
 -15   1   9      473.37      363.42       17.90 o
 -13   1   9    13105.30    12393.48      262.32 o
 -11   1   9     2800.66     2681.03      127.56 o
  -9   1   9    16472.30    16670.26      380.59 o
  -7   1   9     3606.56     3815.28       78.45 o
  -5   1   9    10729.39    10970.27      277.72 o
  -3   1   9     8823.83     9198.85      566.94 o
  -1   1   9     1300.12     1663.18      182.78 o
   1   1   9     6545.62     5621.02      222.08 o
   3   1   9    14298.14    15182.34      460.70 o
   5   1   9     2798.73     2985.80       78.21 o
   7   1   9     9849.71     9599.31      247.12 o
   9   1   9     3430.35     3605.47       85.28 o
  11   1   9     2964.60     3005.97       77.23 o
  13   1   9     6408.65     6234.91      264.83 o
  15   1   9      815.33      868.28       37.51 o
  17   1   9     1115.34     1350.36       45.84 o
  19   1   9     1939.28     2033.40       75.09 o
  21   1   9     1261.74      918.04       90.78 o
  23   1   9      148.68      120.88       21.14 o
  25   1   9      122.21      112.57       25.07 o
  27   1   9      356.30      383.02       38.40 o
 -30   2   9      122.78      159.90       31.88 o
 -28   2   9       50.02       25.85       23.89 o
 -26   2   9      126.51       64.74       22.74 o
 -24   2   9      450.11      507.99       37.79 o
 -22   2   9     1016.79      941.88       40.20 o
 -20   2   9        2.26        1.51        3.30 o
 -18   2   9     1603.12     1568.44       45.86 o
 -16   2   9      270.07      233.05       21.98 o
 -14   2   9      271.49      229.19       20.82 o
 -12   2   9      749.79      995.19       36.46 o
 -10   2   9     3451.20     3046.86      110.73 o
  -8   2   9     2953.99     2825.34       89.43 o
  -6   2   9    11691.61    12203.62      494.29 o
  -4   2   9     2939.01     2582.78       83.48 o
  -2   2   9    29929.98    31503.35     1053.05 o
   0   2   9      823.07     1031.55       37.69 o
   2   2   9     3186.52     3004.70      152.84 o
   4   2   9     4662.71     3968.43      143.69 o
   6   2   9     1502.91     1176.32       48.14 o
   8   2   9     1293.07     1400.28       43.38 o
  10   2   9     4162.29     4122.99       94.31 o
  12   2   9      444.98      390.07       25.34 o
  14   2   9     3000.13     3214.59      110.23 o
  16   2   9      583.73      551.79       31.61 o
  18   2   9      873.88      862.13       39.07 o
  20   2   9      521.97      562.43       33.96 o
  22   2   9      468.59      277.43       66.88 o
  24   2   9       12.79        5.68       14.74 o
  26   2   9       81.02       76.98       27.51 o
 -29   3   9       95.71       79.86       44.05 o
 -27   3   9      316.03      341.28       52.29 o
 -25   3   9      799.16      719.49       51.65 o
 -23   3   9      624.17      596.26       40.50 o
 -21   3   9      181.47      266.17       28.18 o
 -19   3   9      571.41      599.78       30.12 o
 -17   3   9      624.00      616.83       30.46 o
 -15   3   9     2566.34     2642.04       98.49 o
 -13   3   9      312.08      313.70       18.18 o
 -11   3   9      715.92      685.24       34.62 o
  -9   3   9      136.46      153.44       13.30 o
  -7   3   9     3636.41     3601.10      109.36 o
  -5   3   9      654.86      575.30       36.67 o
  -3   3   9    11306.00    11501.77      339.74 o
  -1   3   9     6439.01     5761.03      199.95 o
   1   3   9     3724.58     3851.43      270.41 o
   3   3   9     1067.00     1244.89       66.31 o
   5   3   9    10037.40     9591.69      280.87 o
   7   3   9      901.19      769.32       33.29 o
   9   3   9     2640.04     2880.45       62.11 o
  11   3   9     2199.40     2397.93       69.88 o
  13   3   9     1647.39     1708.15       57.49 o
  15   3   9      660.50      547.74       37.75 o
  17   3   9      607.89      635.73       35.38 o
  19   3   9     1104.44     1068.93       70.15 o
  21   3   9       36.96       47.47       25.52 o
  23   3   9       73.68       74.67       35.50 o
  25   3   9      155.70      150.05       43.08 o
 -28   4   9      417.46      443.79       58.33 o
 -26   4   9        7.11       29.06       53.65 o
 -24   4   9       54.96       44.26       20.85 o
 -22   4   9       26.06       13.05       17.54 o
 -20   4   9     3163.53     3066.81       95.39 o
 -18   4   9      329.50      279.48       19.28 o
 -16   4   9     2168.61     1922.00       81.85 o
 -14   4   9      681.33      798.64       30.69 o
 -12   4   9      350.71      290.62       19.90 o
 -10   4   9     1087.21     1092.67       34.18 o
  -8   4   9     4616.17     5077.96      127.74 o
  -6   4   9      929.61      835.39       30.46 o
  -4   4   9     6890.07     6495.76      237.65 o
  -2   4   9     2559.63     2416.96      113.18 o
   0   4   9     4904.82     5063.44      192.30 o
   2   4   9     2593.86     2756.77       93.80 o
   4   4   9      264.38      257.15       13.75 o
   6   4   9     1507.65     1532.32       52.42 o
   8   4   9     3454.20     3037.95       88.36 o
  10   4   9     1180.08     1089.22       39.59 o
  12   4   9     1730.06     1966.24       68.08 o
  14   4   9        0.00        9.17        9.81 o
  16   4   9     1012.05      964.26       50.26 o
  18   4   9      213.67      213.16       24.13 o
  20   4   9      369.22      394.32       42.92 o
  22   4   9       42.17       59.08       24.73 o
 -25   5   9      283.42      248.91       40.42 o
 -23   5   9     1697.59     1603.90      112.12 o
 -21   5   9      386.15      413.27       29.76 o
 -19   5   9      317.92      372.51       22.82 o
 -17   5   9     3683.83     3444.23      134.47 o
 -15   5   9      406.91      406.63       21.11 o
 -13   5   9      354.24      392.89       19.25 o
 -11   5   9     1728.91     1800.15       71.25 o
  -9   5   9      256.80      218.28       15.64 o
  -7   5   9     1630.98     1695.11       58.77 o
  -5   5   9     1759.03     1655.24       62.32 o
  -3   5   9       59.98       68.36        8.54 o
  -1   5   9      264.86      263.99       12.08 o
   1   5   9      192.84      206.02       12.89 o
   3   5   9      527.93      465.45       25.28 o
   5   5   9      858.19      802.51       27.53 o
   7   5   9     3269.57     3437.63       99.10 o
   9   5   9      892.17      897.33       37.07 o
  11   5   9     1712.80     1564.69       63.50 o
  13   5   9      945.15      989.93       45.70 o
  15   5   9      527.53      449.43       33.94 o
  17   5   9       33.17       20.72       30.75 o
  19   5   9      102.34      113.42       38.85 o
  21   5   9       20.85       10.86       38.85 o
 -24   6   9      176.73      188.26       49.63 o
 -22   6   9      359.62      421.21       48.66 o
 -20   6   9      519.69      540.34       40.04 o
 -18   6   9      127.71      177.83       23.83 o
 -16   6   9      226.95      172.65       23.23 o
 -14   6   9      231.22      243.29       19.48 o
 -12   6   9      544.53      461.81       32.14 o
 -10   6   9       20.08       12.14        7.05 o
  -8   6   9       39.19       59.29       10.37 o
  -6   6   9      212.74      249.74       14.88 o
  -4   6   9      586.57      733.63       23.69 o
  -2   6   9     2321.89     2279.59      103.24 o
   0   6   9       70.71       52.44       10.57 o
   2   6   9     2252.25     2306.30       69.00 o
   4   6   9     1079.33     1201.54       36.85 o
   6   6   9      587.99      676.63       34.85 o
   8   6   9      669.17      705.45       32.59 o
  10   6   9      897.80     1117.01       39.02 o
  12   6   9      346.04      316.24       25.15 o
  14   6   9      277.18      199.77       45.57 o
  16   6   9       54.96       72.41       31.27 o
  18   6   9       15.95       22.89       29.33 o
  20   6   9      335.56      449.54       51.76 o
 -19   7   9       80.55      113.72       34.62 o
 -15   7   9     1251.90     1100.23       86.63 o
 -13   7   9      454.70      510.78       30.66 o
 -11   7   9      474.75      541.57       34.04 o
  -9   7   9      316.50      307.01       25.59 o
  -7   7   9       61.32       62.29       18.48 o
  -3   7   9       37.74       36.29        6.65 o
  -1   7   9       94.76       67.60       11.93 o
   1   7   9     3680.52     3800.88      145.59 o
   3   7   9        3.80       13.33       14.13 o
   5   7   9     2359.69     2420.46      105.23 o
   7   7   9       86.18       68.42       25.28 o
   9   7   9      860.43      805.94       56.10 o
  11   7   9      135.98       86.03       34.59 o
  13   7   9      102.16      111.06       43.89 o
  15   7   9      174.17      203.99       47.85 o
 -14   8   9      189.05      162.58       34.75 o
 -12   8   9       92.85       59.08       26.80 o
 -10   8   9      173.95      189.61       37.05 o
  -8   8   9       88.09       91.69       24.37 o
  -6   8   9      185.73      222.33       23.69 o
  -4   8   9      137.40      167.19       32.39 o
  -2   8   9      190.84      203.86       17.93 o
   0   8   9       39.12       17.03       31.21 o
   2   8   9       83.00       98.93       14.79 o
   4   8   9      583.73      642.36       68.23 o
   6   8   9       81.49       50.09       30.57 o
   8   8   9       55.18       40.23       33.26 o
  10   8   9      166.77      142.34       39.91 o
 -30   0  10        0.03        0.04        2.80 o
 -28   0  10      198.75      225.21       29.02 o
 -26   0  10      863.27      843.60       51.17 o
 -24   0  10      199.00      223.29       24.64 o
 -22   0  10       60.65       41.34       14.21 o
 -20   0  10      678.68      651.08       26.07 o
 -18   0  10      222.44      256.45       16.03 o
 -16   0  10     5803.16     5151.32      131.72 o
 -14   0  10     1575.88     1873.15       42.64 o
 -12   0  10     3000.86     2345.10       59.22 o
 -10   0  10      350.74      404.98       11.34 o
  -8   0  10      255.07      229.01       18.49 o
  -6   0  10     3772.43     3228.28       90.97 o
  -4   0  10      782.73      556.68       23.69 o
  -2   0  10     2959.82     3783.78      128.84 o
   0   0  10     3423.77     2573.03      144.16 o
   2   0  10     5106.21     5801.98      221.02 o
   4   0  10    37097.98    37923.41      995.94 o
   6   0  10     2857.04     2952.59       74.86 o
   8   0  10      419.02      468.14       26.32 o
  10   0  10      230.25      162.43       16.78 o
  12   0  10        0.16        0.27        1.65 o
  14   0  10       89.08       95.00       33.17 o
  16   0  10     5966.15     5556.56      206.58 o
  18   0  10    16842.10    15366.35      564.99 o
  20   0  10     3600.85     3509.19      119.64 o
  22   0  10      783.67      920.45       39.80 o
  24   0  10       -5.69        8.29       40.94 o
  26   0  10       58.75       30.82       27.48 o
 -31   1  10      107.08       75.98       31.40 o
 -29   1  10      103.29      167.90       36.63 o
 -27   1  10      569.04      594.30       41.69 o
 -25   1  10      206.74      191.02       28.97 o
 -23   1  10      364.60      321.21       27.86 o
 -21   1  10     2998.71     2976.37       82.08 o
 -19   1  10      393.73      386.35       24.72 o
 -17   1  10     5647.75     5672.35      147.69 o
 -15   1  10     5123.18     5182.15      103.28 o
 -13   1  10     6026.00     6413.70      120.38 o
 -11   1  10     5633.07     5500.94      146.88 o
  -9   1  10    28582.29    28079.79      652.77 o
  -7   1  10     4664.50     5551.52      142.11 o
  -5   1  10      589.41      361.99       30.73 o
  -3   1  10     8492.95     8642.34      369.60 o
  -1   1  10     1153.72      642.96      311.21 o
   1   1  10    11336.26    12587.90      335.68 o
   3   1  10      693.04      671.70       28.12 o
   5   1  10    13703.31    13184.56      480.48 o
   7   1  10     4233.58     4813.26      121.27 o
   9   1  10     4113.57     3902.52      133.28 o
  11   1  10     1519.97     1585.67       78.51 o
  13   1  10      897.07      826.21       52.10 o
  15   1  10      451.22      471.58       23.80 o
  17   1  10     2162.92     2079.12       86.28 o
  19   1  10      216.06      217.35       30.68 o
  21   1  10      644.37      566.85       40.74 o
  23   1  10      143.81      127.96       24.50 o
  25   1  10       24.17       58.04       22.39 o
 -30   2  10      193.06      240.18       34.87 o
 -28   2  10       18.82        8.68       18.12 o
 -26   2  10      641.53      753.71       40.61 o
 -24   2  10       47.85       40.25       28.63 o
 -22   2  10     1470.69     1415.96       49.81 o
 -20   2  10     1653.64     1785.39       50.55 o
 -18   2  10     3921.57     4263.70      110.10 o
 -16   2  10     2530.12     2464.03       72.97 o
 -14   2  10     3793.28     3959.48       92.60 o
 -12   2  10      183.26      222.90       17.74 o
 -10   2  10     1078.18     1028.53       39.96 o
  -8   2  10     3511.61     3155.31       88.58 o
  -6   2  10     1812.78     1983.14       51.91 o
  -4   2  10      768.51      563.69       34.02 o
  -2   2  10      780.20     1072.12       80.37 o
   0   2  10     5975.58     6970.11      206.02 o
   2   2  10     4396.24     5705.03      126.41 o
   4   2  10     1052.79     1160.39       55.89 o
   6   2  10     5965.68     5307.03      145.74 o
   8   2  10      404.97      406.76       21.19 o
  10   2  10      585.78      583.69       23.25 o
  12   2  10       19.51       46.24       20.22 o
  14   2  10     1268.85     1371.65       67.13 o
  16   2  10      895.97      792.07       43.18 o
  18   2  10      415.82      374.10       32.75 o
  20   2  10      371.29      341.18       50.08 o
  22   2  10       16.11       45.11       56.40 o
  24   2  10      105.18      147.88       39.86 o
  26   2  10      224.58      219.12       33.22 o
 -29   3  10       96.66       64.37       38.87 o
 -27   3  10      150.20       89.30       37.17 o
 -25   3  10      174.44      167.56       27.57 o
 -23   3  10      529.22      472.62       42.70 o
 -21   3  10       62.07       13.27       28.63 o
 -19   3  10      921.08      881.31       41.07 o
 -17   3  10      795.52      792.06       34.32 o
 -15   3  10     1335.65     1473.72       40.84 o
 -13   3  10     3459.00     3317.73       85.29 o
 -11   3  10     1773.93     1419.30       52.76 o
  -9   3  10     1442.26     1321.92       62.45 o
  -7   3  10     4133.30     4188.52      128.50 o
  -5   3  10      503.94      449.99       21.49 o
  -3   3  10     3515.14     3177.20       99.31 o
  -1   3  10      110.87       90.40       26.53 o
   1   3  10     2311.22     2260.65       86.44 o
   3   3  10      289.57      249.28      101.01 o
   5   3  10      499.14      371.84       19.15 o
   7   3  10      411.69      459.68       19.98 o
   9   3  10     2298.90     2192.04       62.37 o
  11   3  10      352.51      316.22       16.14 o
  13   3  10      392.34      389.46       19.85 o
  15   3  10      225.14      252.33       15.53 o
  17   3  10      671.38      651.62       40.34 o
  19   3  10      304.18      247.22       38.36 o
  21   3  10       89.55       71.51       32.23 o
  23   3  10      612.02      667.73       54.29 o
  25   3  10       36.86       34.12       39.25 o
 -28   4  10      286.83      200.47       46.03 o
 -26   4  10      406.05      408.03       43.96 o
 -24   4  10      256.33      232.52       29.88 o
 -22   4  10      391.84      392.63       33.22 o
 -20   4  10       36.43       28.38       17.14 o
 -18   4  10       73.15       89.16       16.62 o
 -16   4  10     2987.34     2854.64       92.83 o
 -14   4  10      323.13      356.95       20.64 o
 -12   4  10     1115.70     1169.50       48.15 o
 -10   4  10      305.77      355.17       20.45 o
  -8   4  10     1795.59     1581.15       53.07 o
  -6   4  10      600.31      567.67       25.22 o
  -4   4  10      271.02      301.17       14.70 o
  -2   4  10     2418.96     2834.86       72.21 o
   0   4  10      497.22      475.89       20.72 o
   2   4  10      383.43      472.44       34.34 o
   4   4  10      854.74      965.56       37.17 o
   6   4  10     1022.47     1092.06       47.12 o
   8   4  10     1636.40     1704.30       46.33 o
  10   4  10     1686.28     1612.12       56.95 o
  12   4  10       18.43       20.40        9.74 o
  14   4  10      248.27      327.52       25.65 o
  16   4  10      961.82      944.25       75.08 o
  18   4  10      772.90      767.16       56.90 o
  20   4  10      364.84      308.17       45.15 o
  22   4  10      117.98      195.32       40.79 o
 -25   5  10      225.30      203.82       43.94 o
 -23   5  10      369.60      449.72       41.29 o
 -21   5  10      180.05      183.61       25.74 o
 -19   5  10      301.34      328.80       24.93 o
 -17   5  10     1456.95     1497.19       61.50 o
 -15   5  10      898.46      914.99       32.49 o
 -13   5  10      433.67      490.57       21.66 o
 -11   5  10      628.74      599.19       27.99 o
  -9   5  10     1523.76     1758.82       45.57 o
  -7   5  10     2196.19     2068.15       75.29 o
  -5   5  10      979.35     1029.30       35.12 o
  -3   5  10      247.21      216.53       15.72 o
  -1   5  10     1053.74     1265.18       39.03 o
   1   5  10     1180.72      984.33       56.35 o
   3   5  10      796.90      882.38       27.27 o
   5   5  10     2551.92     2821.91       86.90 o
   7   5  10      856.77      969.36       34.03 o
   9   5  10      461.49      460.64       26.06 o
  11   5  10      444.43      533.84       30.83 o
  13   5  10       40.71       74.47       16.91 o
  15   5  10      499.30      538.05       31.69 o
  17   5  10       70.12       47.52       32.75 o
  19   5  10      108.03       53.17       38.85 o
  21   5  10      180.05      255.53       67.28 o
 -22   6  10       24.64       24.86       36.57 o
 -20   6  10      256.71      312.97       35.65 o
 -18   6  10      602.10      696.25       36.16 o
 -16   6  10       41.69        2.58       20.51 o
 -14   6  10      321.71      349.26       34.79 o
 -12   6  10      139.90      140.50       16.22 o
 -10   6  10     4367.12     4520.80      134.48 o
  -8   6  10      110.33      122.69       12.17 o
  -6   6  10      942.87     1038.24       31.83 o
  -4   6  10       45.49       50.25       11.53 o
  -2   6  10      337.90      286.21       25.51 o
   0   6  10     1539.30     1515.36       48.06 o
   2   6  10     2443.72     2354.62       68.14 o
   4   6  10     2296.53     2022.91       70.15 o
   6   6  10      687.49      737.95       30.83 o
   8   6  10     1407.07     1347.70       51.37 o
  10   6  10      304.53      354.56       22.60 o
  12   6  10     1020.90     1014.26       81.17 o
  14   6  10       40.75       41.72       32.86 o
  16   6  10       94.76      104.10       43.02 o
  18   6  10      119.29      163.17       52.69 o
 -19   7  10      -11.37        2.69       59.22 o
 -17   7  10      203.74      192.22       39.80 o
 -15   7  10      392.42      381.58       42.87 o
 -13   7  10       33.41       54.58       11.14 o
 -11   7  10      816.84      806.25       44.54 o
  -9   7  10      113.24      108.41       17.08 o
  -7   7  10      424.43      434.00       20.14 o
  -5   7  10      155.36      135.40       10.33 o
  -3   7  10      144.71      101.94       14.43 o
  -1   7  10      183.36      239.17       15.88 o
   1   7  10      406.05      420.85       24.90 o
   3   7  10       60.23       87.61       21.33 o
   5   7  10      178.34      170.12       24.06 o
   7   7  10        5.32        6.22       17.20 o
   9   7  10      220.79      277.03       27.34 o
  11   7  10      254.91      174.17       45.84 o
  13   7  10       79.53       86.04       40.26 o
  15   7  10        6.89       10.83       30.48 o
 -14   8  10      139.77       83.40       39.84 o
 -12   8  10       89.04      107.03       26.18 o
 -10   8  10       26.28        1.62       17.66 o
  -8   8  10      130.92      198.00       30.02 o
  -6   8  10       85.76      104.98       23.86 o
   0   8  10      154.00       83.96       33.28 o
   2   8  10       50.48       36.63       15.94 o
   4   8  10      325.98      413.03       45.57 o
   6   8  10      144.98      179.28       34.04 o
   8   8  10       48.97       27.59       31.06 o
  10   8  10        7.68        3.36       44.52 o
 -30   0  11       25.85       14.97       18.90 o
 -28   0  11       90.19      122.09       27.46 o
 -26   0  11       58.75       24.75       22.74 o
 -24   0  11       29.38       20.71       19.90 o
 -22   0  11      -11.37       13.39       11.37 o
 -20   0  11     2585.85     2719.12       71.35 o
 -18   0  11      928.98      935.78       34.65 o
 -16   0  11      783.67      917.93       25.59 o
 -14   0  11     1708.54     1589.37       41.69 o
 -12   0  11     2499.79     2652.19       55.69 o
 -10   0  11      726.38      606.68       19.93 o
  -8   0  11     1123.50      816.20       62.79 o
  -6   0  11      217.95      268.98       42.64 o
  -2   0  11     2156.27     2127.54       90.83 o
   0   0  11     4636.50     4284.36      167.12 o
   2   0  11    16638.89    17222.61      651.03 o
   4   0  11      821.58      738.23       50.22 o
   6   0  11     4624.34     4431.54      153.51 o
   8   0  11     2296.11     2321.97       84.46 o
  10   0  11      961.92      982.72       32.99 o
  12   0  11      131.77      121.74       10.87 o
  14   0  11      539.19      621.76       50.22 o
  16   0  11     2174.76     2219.46       90.02 o
  18   0  11     1487.60     1730.68       82.77 o
  20   0  11       57.30       84.12       17.64 o
  22   0  11      639.64      624.71       52.12 o
  24   0  11       85.28       58.21       32.22 o
  26   0  11      293.76      258.42       35.06 o
 -31   1  11       55.91        1.16       30.89 o
 -29   1  11      375.25      350.23       42.30 o
 -27   1  11      610.26      567.66       38.86 o
 -25   1  11     1449.47     1569.04       62.99 o
 -23   1  11      120.19      116.22       15.63 o
 -21   1  11     1483.48     1437.06       57.36 o
 -19   1  11       25.11        1.94       18.53 o
 -17   1  11     3989.44     3688.44      118.07 o
 -15   1  11     2311.94     2540.34       55.78 o
 -13   1  11    13082.40    12594.05      275.50 o
 -11   1  11     3408.08     3290.58       77.23 o
  -9   1  11      716.39      715.22       22.92 o
  -7   1  11    10532.46     9919.33      339.16 o
  -5   1  11     1674.53     1645.49       52.26 o
  -3   1  11      536.03      333.69       31.03 o
  -1   1  11    18395.48    17703.97      911.84 o
   1   1  11     7816.83     6489.36      901.50 o
   3   1  11     2692.18     2595.69      171.12 o
   5   1  11     3427.15     3377.32       94.60 o
   7   1  11     1061.72      929.17       39.94 o
   9   1  11     2149.18     2091.37       71.47 o
  11   1  11     1593.88     1583.50       63.00 o
  13   1  11      203.53      174.25       35.28 o
  15   1  11     3205.41     3315.70      108.56 o
  17   1  11     1423.31     1552.75       67.34 o
  19   1  11      220.79      221.82       27.21 o
  21   1  11      239.75      179.63      104.90 o
  23   1  11      280.76      316.18       27.30 o
  25   1  11      108.09       77.53       26.77 o
 -30   2  11      556.37      643.62       50.22 o
 -28   2  11      139.14      115.47       42.47 o
 -26   2  11      428.79      375.67       35.54 o
 -24   2  11      980.78     1160.19       53.56 o
 -22   2  11       96.66      104.88       16.14 o
 -20   2  11       40.11       31.77       14.04 o
 -18   2  11     2130.69     2229.35       68.94 o
 -16   2  11      525.92      560.14       25.60 o
 -14   2  11      150.20      162.68       18.40 o
 -12   2  11     1137.06      799.13       37.11 o
 -10   2  11     1936.94     1847.93       52.35 o
  -8   2  11     1786.92     1481.09       70.84 o
  -6   2  11      658.59      551.84       26.02 o
  -4   2  11     1844.05     1483.21      129.27 o
  -2   2  11       30.83       79.16       25.41 o
   0   2  11      168.21      137.00       17.83 o
   2   2  11     5838.56     4768.51      196.94 o
   4   2  11      580.88      471.91       36.44 o
   6   2  11     1181.20     1087.90       45.07 o
   8   2  11      477.48      533.34       21.88 o
  10   2  11     2607.24     2598.65       75.06 o
  12   2  11      186.00      141.18       17.83 o
  14   2  11     1022.94      859.73       42.74 o
  16   2  11      447.75      544.78       26.60 o
  18   2  11     1023.05     1032.32       46.87 o
  20   2  11      423.78      483.65       46.02 o
  22   2  11      230.27      252.65       37.77 o
  24   2  11       20.85       49.15       31.37 o
 -29   3  11      112.77       92.61       28.43 o
 -27   3  11      313.66      363.14       55.44 o
 -25   3  11       82.71       61.73       26.18 o
 -23   3  11     1318.88     1284.62       64.35 o
 -21   3  11      542.98      564.52       33.82 o
 -19   3  11      438.74      401.17       55.59 o
 -17   3  11     1244.69     1239.31       43.16 o
 -15   3  11      660.99      656.91       29.41 o
 -13   3  11     2216.27     2037.75       64.51 o
 -11   3  11     2206.04     2019.77       67.54 o
  -9   3  11     2112.70     2013.70       59.03 o
  -7   3  11     1608.26     1542.94       53.01 o
  -5   3  11      248.14      156.86       21.97 o
  -3   3  11     8875.15     9131.00      250.83 o
  -1   3  11      378.57      255.55       57.77 o
   1   3  11     2874.57     2893.16      106.69 o
   3   3  11      530.50      449.25       63.10 o
   5   3  11     1468.54     1239.14       41.55 o
   7   3  11      508.03      660.24       23.30 o
   9   3  11     2291.79     2419.62       65.12 o
  11   3  11     1300.59     1258.31       54.29 o
  13   3  11       58.47       58.97       12.44 o
  15   3  11     1189.19     1148.05       50.76 o
  17   3  11      176.73      134.16       27.01 o
  19   3  11      294.23      329.96       32.96 o
  21   3  11       31.74       20.07       37.93 o
  23   3  11       31.07       73.36       32.71 o
 -28   4  11      739.78      755.60       81.90 o
 -26   4  11      323.61      293.35       45.64 o
 -24   4  11       65.39       20.68       29.94 o
 -22   4  11      450.59      332.42       40.90 o
 -20   4  11     1742.16     1835.38       70.11 o
 -18   4  11     1289.21     1350.72       50.46 o
 -16   4  11     1944.50     1999.63       68.46 o
 -14   4  11      240.69      258.29       18.23 o
 -12   4  11      381.59      347.75       21.17 o
 -10   4  11      148.81      130.57       13.78 o
  -8   4  11     2043.24     1787.29       65.76 o
  -6   4  11      638.22      677.72       29.09 o
  -4   4  11       79.60       69.21       10.05 o
  -2   4  11     2692.26     3202.00       77.50 o
   0   4  11     5545.80     5451.74      180.91 o
   2   4  11       91.78      100.28       13.50 o
   4   4  11       83.39       73.96       18.48 o
   6   4  11      863.27      868.33       31.92 o
   8   4  11     2995.24     2948.49       92.01 o
  10   4  11      511.70      407.38       32.34 o
  12   4  11       80.43       77.41       16.38 o
  14   4  11      613.58      615.15       38.48 o
  16   4  11       46.43       41.03       20.26 o
  18   4  11      951.48      933.04       63.85 o
  20   4  11      256.43      200.64       51.29 o
  22   4  11      216.06      252.97       53.21 o
 -25   5  11      267.23      324.47       44.24 o
 -23   5  11      225.19      270.10       41.21 o
 -21   5  11       91.92       44.37       31.24 o
 -19   5  11      106.13       63.68       20.64 o
 -17   5  11       57.80       57.88       15.98 o
 -15   5  11      662.35      639.28       26.53 o
 -13   5  11     1771.63     1690.75       57.47 o
 -11   5  11      924.39      810.96       39.65 o
  -9   5  11      166.31      154.09       15.70 o
  -7   5  11      925.95      811.02       32.95 o
  -5   5  11      383.97      385.64       16.46 o
  -3   5  11      261.09      227.02       16.94 o
  -1   5  11     2745.70     2710.95       88.61 o
   1   5  11      937.19      802.73       88.72 o
   3   5  11     1005.80     1119.29       34.48 o
   5   5  11     1303.25     1322.94       45.91 o
   7   5  11      730.90      693.07       28.80 o
   9   5  11      113.71      113.56       21.45 o
  11   5  11      568.57      777.97       28.15 o
  13   5  11      660.43      749.65       37.90 o
  15   5  11      726.68      633.25       59.08 o
  17   5  11      155.41       44.00       56.86 o
  19   5  11      119.40       96.31       59.70 o
 -22   6  11      257.75      201.58       62.47 o
 -20   6  11      158.47      145.05       44.39 o
 -18   6  11      126.54      157.41       34.32 o
 -16   6  11      183.36      192.71       22.51 o
 -14   6  11      364.83      330.64       27.51 o
 -12   6  11      361.36      460.58       25.22 o
 -10   6  11      517.20      477.89       24.20 o
  -8   6  11      418.61      465.46       20.48 o
  -6   6  11     1078.38     1057.72       36.63 o
  -4   6  11      192.36      208.12       15.06 o
  -2   6  11     2067.68     1872.12       69.34 o
   0   6  11      360.72      348.01       18.83 o
   2   6  11     4647.32     4715.02      180.56 o
   4   6  11       70.60       69.17       12.80 o
   6   6  11      686.07      788.05       36.73 o
   8   6  11      296.95      326.56       27.30 o
  10   6  11      208.05      196.71       19.96 o
  12   6  11      270.14      306.45       41.27 o
  14   6  11       -5.69       32.08       65.95 o
  16   6  11      136.93       80.31       39.35 o
  18   6  11      133.43      109.26       38.34 o
 -19   7  11       20.85       43.44       43.75 o
 -17   7  11       -1.42       19.19       22.74 o
 -15   7  11     1365.69     1212.45       88.10 o
 -13   7  11      414.44      471.00       35.91 o
 -11   7  11      404.16      510.86       34.46 o
  -9   7  11      547.72      546.00       25.59 o
  -7   7  11        2.40        1.57        5.70 o
  -5   7  11      717.51      670.30       30.81 o
  -3   7  11     2979.42     2818.04      110.58 o
  -1   7  11      953.30      869.23       40.85 o
   1   7  11      593.20      540.13       34.85 o
   3   7  11      610.74      675.30       47.63 o
   5   7  11      583.01      628.01       40.26 o
   7   7  11       21.99       29.67       16.03 o
   9   7  11      396.10      375.77       55.91 o
  11   7  11      114.66      113.08       33.17 o
  13   7  11       60.64       45.91       29.43 o
 -14   8  11      153.51      107.86       32.03 o
 -12   8  11       92.98       57.75       28.76 o
 -10   8  11      206.52      271.49       36.21 o
  -2   8  11       50.63       81.32       27.09 o
   0   8  11       28.04       15.16       25.25 o
   4   8  11      305.13      228.69       45.88 o
   6   8  11       37.43       28.66       38.67 o
   8   8  11       97.98       54.28       40.58 o
 -30   0  12      369.20      331.63       61.48 o
 -28   0  12       31.00       10.78       26.45 o
 -26   0  12      175.31       45.65       31.27 o
 -24   0  12      113.71      100.71       22.74 o
 -22   0  12     1032.89     1024.48       45.49 o
 -20   0  12      128.82      113.79       16.05 o
 -18   0  12      389.77      335.56       20.63 o
 -16   0  12    16700.68    15053.31      381.89 o
 -14   0  12      219.85      159.08       15.16 o
 -12   0  12     4206.22     4248.82       92.68 o
 -10   0  12     1281.51     1671.07       34.76 o
  -8   0  12        5.66        7.82        3.57 o
  -6   0  12     1246.11     1041.18       60.65 o
  -4   0  12     7633.00     7065.76      720.18 o
  -2   0  12      930.05      757.25      339.45 o
   0   0  12        7.12       78.50       49.95 o
   2   0  12     4057.36     3459.33      109.92 o
   4   0  12     4991.06     3932.27      125.08 o
   6   0  12     1681.06     1501.90       46.43 o
   8   0  12     1578.22     1627.15       71.69 o
  10   0  12        2.48        1.44        2.49 o
  12   0  12      698.41      761.43       33.35 o
  14   0  12     1282.12     1289.75       53.07 o
  16   0  12     6546.09     6173.71      264.38 o
  18   0  12       76.22       93.58       27.65 o
  20   0  12        7.81        4.37        5.85 o
  22   0  12      215.11      222.50       32.22 o
  24   0  12      233.11      363.59       29.38 o
 -31   1  12      224.58      240.21       39.81 o
 -29   1  12       62.54       83.60       30.32 o
 -27   1  12       75.81       49.30       31.78 o
 -25   1  12      321.37      298.04       29.67 o
 -23   1  12      634.73      605.73       33.59 o
 -21   1  12     1028.63     1056.48       41.22 o
 -19   1  12      740.08      759.92       25.59 o
 -17   1  12     5861.44     5575.87      138.14 o
 -15   1  12     9527.74     9919.21      219.98 o
 -13   1  12    12899.90    13527.41      259.59 o
 -11   1  12      787.46      783.37       21.82 o
  -9   1  12     4508.25     4734.09      105.29 o
  -7   1  12     3606.48     3736.56      124.56 o
  -5   1  12     5791.20     4927.91      182.39 o
  -3   1  12    10301.55     9443.72      297.51 o
  -1   1  12      770.88      721.04      152.15 o
   1   1  12     9622.03     9606.81      356.09 o
   3   1  12     4992.88     4683.08      136.80 o
   5   1  12     3374.30     3247.71       98.77 o
   7   1  12     2855.71     3177.30       79.77 o
   9   1  12     2098.96     1844.82       65.39 o
  11   1  12      761.88      691.40       41.37 o
  13   1  12     1448.58     1265.77       74.45 o
  15   1  12      252.26      279.21       30.11 o
  17   1  12     2143.97     1940.84       94.42 o
  19   1  12      645.80      558.66       39.96 o
  21   1  12      225.53      215.24       37.96 o
  23   1  12      274.39      226.77       44.35 o
  25   1  12      238.75      199.93       30.79 o
 -30   2  12        5.17        2.84       18.02 o
 -28   2  12      188.42      200.44       57.93 o
 -26   2  12      523.55      640.40       39.80 o
 -24   2  12      366.25      327.93       34.17 o
 -22   2  12     3440.77     3542.01      124.34 o
 -20   2  12       89.70       81.66       15.92 o
 -18   2  12     4324.34     3914.55      119.72 o
 -16   2  12      857.11      791.36       31.75 o
 -14   2  12     3255.51     3183.73       92.00 o
 -12   2  12     1238.24     1173.18       37.86 o
 -10   2  12      160.37      188.15        9.96 o
  -8   2  12     1325.10     1253.63       35.73 o
  -6   2  12      226.48      258.45       88.28 o
  -4   2  12     3111.48     2699.43       91.80 o
  -2   2  12     2273.03     2283.97      134.21 o
   0   2  12     2996.38     3281.81      122.28 o
   2   2  12     4545.80     4873.08      209.35 o
   4   2  12       18.00       14.30       41.02 o
   6   2  12     1249.90     1313.66      138.52 o
   8   2  12     1025.23      972.53       40.01 o
  10   2  12      216.56      230.82       16.68 o
  12   2  12     1057.15     1210.74       38.52 o
  14   2  12      177.20      213.52       12.80 o
  16   2  12      560.98      631.94       38.01 o
  18   2  12      642.21      531.33       53.68 o
  20   2  12      182.45      192.54       31.28 o
  22   2  12       38.38       53.88       40.32 o
  24   2  12       49.28       43.69       61.24 o
 -29   3  12        0.47       18.66       24.04 o
 -27   3  12      161.57      192.37       46.51 o
 -25   3  12      989.05     1112.45       60.93 o
 -23   3  12      455.01      391.46       37.27 o
 -21   3  12      640.58      666.59       37.58 o
 -19   3  12      623.53      843.06       32.89 o
 -17   3  12     1418.57     1335.12       53.28 o
 -15   3  12      747.93      679.32       26.88 o
 -13   3  12     5594.80     5476.50      174.34 o
 -11   3  12      399.42      457.56       22.39 o
  -9   3  12     1366.45     1490.42       50.75 o
  -7   3  12     1142.22     1133.22       39.11 o
  -5   3  12      824.09      755.12       28.64 o
  -3   3  12     4321.60     4026.89      132.60 o
  -1   3  12     2826.72     2774.80       85.82 o
   1   3  12      105.66      129.94       37.26 o
   3   3  12     2736.25     2691.50      178.80 o
   5   3  12     2841.30     3158.35       78.79 o
   7   3  12     1334.36     1102.21       44.96 o
   9   3  12     4844.18     4893.29      178.94 o
  11   3  12      161.57      161.96       17.16 o
  13   3  12      191.90      299.12       16.16 o
  15   3  12      522.55      574.68       34.08 o
  17   3  12     2004.19     2439.26      135.87 o
  19   3  12      243.54      279.24       33.00 o
  21   3  12      128.87      186.66       25.47 o
  23   3  12       99.23       58.70       50.36 o
 -28   4  12      410.42      458.73       57.42 o
 -26   4  12      363.41      460.74       41.83 o
 -24   4  12      240.22      296.96       44.42 o
 -22   4  12      120.35       82.44       27.96 o
 -20   4  12      292.58      283.77       26.98 o
 -18   4  12      642.26      689.33       34.18 o
 -16   4  12      808.31      792.62       36.32 o
 -14   4  12      635.37      704.68       29.94 o
 -12   4  12      646.43      631.06       40.62 o
 -10   4  12     1352.84     1313.90       50.07 o
  -8   4  12      236.71      259.70       31.22 o
  -6   4  12      991.20     1047.98       35.27 o
  -4   4  12      150.67      135.24       13.01 o
  -2   4  12      862.97      876.36       34.46 o
   0   4  12      194.57      196.70       23.26 o
   2   4  12      685.19      539.85       25.80 o
   4   4  12     2681.74     2839.88       81.76 o
   6   4  12     1565.45     1449.65       50.13 o
   8   4  12     1193.29     1211.97       42.56 o
  10   4  12      457.38      549.11       22.26 o
  12   4  12      483.25      559.03       34.03 o
  14   4  12       54.01       43.69       18.40 o
  16   4  12      137.40      165.32       26.78 o
  18   4  12       37.40       32.01       29.74 o
  20   4  12       -0.25        7.92       14.13 o
 -25   5  12      190.33      149.79       51.30 o
 -23   5  12      110.97       78.29       33.58 o
 -21   5  12      461.01      336.96       49.25 o
 -19   5  12      310.82      342.89       33.27 o
 -17   5  12     1395.36     1500.76       60.06 o
 -15   5  12        7.44        9.10        8.33 o
 -13   5  12      642.14      764.94       24.69 o
 -11   5  12       11.85       15.46       14.04 o
  -9   5  12       71.07       58.69       12.32 o
  -7   5  12       50.11       63.76       14.77 o
  -5   5  12      242.89      207.80       13.83 o
  -3   5  12      172.49      188.55       14.36 o
  -1   5  12      788.89      865.50       35.61 o
   1   5  12     1585.82     1649.42       63.84 o
   3   5  12     5780.38     5623.18      190.86 o
   5   5  12     2624.92     2644.92       93.88 o
   7   5  12       64.90       58.50       14.87 o
   9   5  12      253.96      262.14       31.61 o
  11   5  12     1673.01     1700.15       71.07 o
  13   5  12       88.66      120.10       17.73 o
  15   5  12      211.89      183.93       42.59 o
  17   5  12      347.30      264.12       51.21 o
  19   5  12       39.80        7.15       40.75 o
 -22   6  12       99.50      143.80       39.41 o
 -20   6  12      139.65      194.47       39.30 o
 -18   6  12       60.67      119.21       19.03 o
 -16   6  12      180.99      133.12       23.45 o
 -14   6  12      279.07      306.84       24.02 o
 -12   6  12      181.74      173.73       18.92 o
 -10   6  12     1832.85     2039.96       63.78 o
  -8   6  12      186.14      203.87       17.14 o
  -6   6  12       43.12       60.63       13.80 o
  -4   6  12      653.85      706.84       34.13 o
  -2   6  12     4880.13     4795.79      171.24 o
   0   6  12      620.67      726.97       30.36 o
   2   6  12     1496.15     1331.54       65.11 o
   4   6  12      707.86      623.20       29.39 o
   6   6  12      258.22      263.97       20.93 o
   8   6  12      112.09      101.13       17.75 o
  10   6  12       65.73       31.44       31.98 o
  12   6  12      630.22      664.95       66.43 o
  14   6  12       52.12       56.92       36.08 o
  16   6  12      231.69      301.46       43.75 o
 -19   7  12      781.78      625.79       73.71 o
 -17   7  12      424.53      372.15       53.07 o
 -15   7  12      101.50       81.04       28.60 o
 -13   7  12      206.34      190.53       24.80 o
 -11   7  12        5.69        4.10       25.02 o
  -9   7  12       82.44      113.10       18.00 o
  -7   7  12      252.79      277.92       18.83 o
  -5   7  12      370.55      379.71       21.66 o
  -3   7  12     1613.52     1747.14       82.79 o
  -1   7  12       28.43       23.63       28.34 o
   1   7  12      547.72      571.34       50.22 o
   3   7  12       43.71       48.67       17.97 o
   5   7  12      538.83      600.00       46.35 o
   7   7  12        3.66       16.26       12.79 o
   9   7  12       69.18       93.75       30.89 o
  11   7  12       34.59       53.78       26.55 o
  13   7  12       65.94      112.63       40.83 o
 -12   8  12       72.59       92.02       31.00 o
  -8   8  12      420.15      444.08       47.24 o
  -4   8  12      383.78      450.09       54.01 o
  -2   8  12      172.27      138.04       36.31 o
   0   8  12      106.83       81.80       28.58 o
   2   8  12       48.12       16.05       31.75 o
   4   8  12       84.81       17.77       38.45 o
   6   8  12       77.23       82.46       40.91 o
 -28   0  13        7.44        3.31        7.69 o
 -26   0  13       51.17       82.32       23.69 o
 -24   0  13       31.27        0.43       20.85 o
 -22   0  13      126.03      146.75       15.16 o
 -20   0  13     2365.21     2274.80       69.71 o
 -18   0  13      180.97      233.10       15.16 o
 -16   0  13     1881.95     1842.67       50.22 o
 -14   0  13        7.58       11.73       36.39 o
 -12   0  13      799.96     1011.81       40.59 o
 -10   0  13      126.63      104.57       11.34 o
  -8   0  13     4911.26     4897.54      123.75 o
  -6   0  13    10554.48     9638.27      326.93 o
  -4   0  13     2318.80     2449.43       67.28 o
  -2   0  13        3.03        3.98       12.00 o
   0   0  13     2210.15     2139.34       87.23 o
   2   0  13        0.05        0.04        1.25 o
   4   0  13      433.06      513.67       19.90 o
   6   0  13      192.36       85.30      115.61 o
   8   0  13       31.26       29.29       37.83 o
  10   0  13     2060.00     2196.31       67.98 o
  12   0  13      630.31      482.03       53.54 o
  14   0  13      577.09      618.10       33.17 o
  16   0  13      114.66      143.38       30.32 o
  18   0  13     1604.88     1429.10       86.22 o
  20   0  13       48.04       63.00       27.83 o
  22   0  13       81.49       57.63       18.95 o
  24   0  13      199.00      245.75       36.01 o
 -29   1  13       16.58       28.11       34.84 o
 -27   1  13       88.13       29.28       29.39 o
 -25   1  13      753.96      837.03       49.81 o
 -23   1  13      951.64      881.90       43.16 o
 -21   1  13      340.19      292.64       28.05 o
 -19   1  13      811.63      740.63       31.29 o
 -17   1  13     1200.15      567.93      105.69 o
 -15   1  13     2828.27     2841.93       71.12 o
 -13   1  13    10338.91    10290.06      231.17 o
 -11   1  13      812.10      671.04       33.67 o
  -9   1  13     8099.22     7172.97      172.68 o
  -7   1  13     1922.79     1696.98       70.58 o
  -5   1  13     1619.03     1316.58       49.32 o
  -3   1  13     1367.20     1640.25       98.84 o
  -1   1  13     4625.76     4854.16      150.82 o
   1   1  13       73.44       33.40       70.81 o
   3   1  13      673.19      821.46       83.48 o
   5   1  13     1213.34     1288.74       40.80 o
   7   1  13     2403.96     2174.90       84.09 o
   9   1  13      264.86      328.02       27.01 o
  11   1  13     7067.75     6385.21      224.87 o
  13   1  13      983.05     1000.69       39.32 o
  15   1  13     1447.33     1432.81      106.98 o
  17   1  13      208.00      197.23       29.76 o
  19   1  13      995.46      952.82      131.49 o
  21   1  13       45.01       18.52       30.68 o
  23   1  13      198.74      238.90       45.85 o
 -30   2  13       41.81       45.67       40.24 o
 -28   2  13      286.93      268.83       42.39 o
 -26   2  13      134.09       71.73       42.85 o
 -24   2  13       97.60       97.60       25.12 o
 -22   2  13     1708.54     1719.70       70.87 o
 -20   2  13     1459.18     1611.10       57.83 o
 -18   2  13     1427.28     1436.41       52.74 o
 -16   2  13     1049.00      981.41       39.33 o
 -14   2  13     2060.10     2115.08       68.25 o
 -12   2  13     3556.04     3395.03       89.38 o
 -10   2  13     4355.73     4623.16      121.18 o
  -8   2  13      480.09      454.90       22.95 o
  -6   2  13     2386.56     2494.24       73.48 o
  -4   2  13     1069.85     1079.78       33.91 o
  -2   2  13     3737.22     3519.49      169.52 o
   0   2  13     1411.13     1510.95       48.06 o
   2   2  13     3015.63     2751.44      109.57 o
   4   2  13      287.13      242.46       37.16 o
   6   2  13     2201.77     1769.54       76.85 o
   8   2  13      373.46      456.85       27.38 o
  10   2  13      147.43      169.90       17.94 o
  12   2  13     2151.05     1915.70       81.49 o
  14   2  13      502.23      570.44       22.39 o
  16   2  13       38.85       38.14       22.39 o
  18   2  13      405.52      460.67       42.52 o
  20   2  13       49.28       44.48       26.05 o
  22   2  13      156.83      165.99       38.10 o
  24   2  13      130.30      136.67       53.56 o
 -29   3  13      -51.17       32.65       37.90 o
 -27   3  13       83.39       78.10       38.09 o
 -25   3  13      113.95       95.17       32.76 o
 -23   3  13     1486.94     1518.44       73.87 o
 -21   3  13      124.14      106.55       25.86 o
 -19   3  13      503.65      700.67       31.50 o
 -17   3  13      280.49      253.61       20.82 o
 -15   3  13     3024.79     2873.99       89.18 o
 -13   3  13     1642.20     1696.39       75.16 o
 -11   3  13      979.83     1105.13       44.07 o
  -9   3  13      259.65      225.57       16.75 o
  -7   3  13      377.88      471.97       20.02 o
  -5   3  13     1358.04     1173.05       44.77 o
  -3   3  13    10114.63     9596.17      297.13 o
  -1   3  13     1490.59     1214.50      128.99 o
   1   3  13     5577.16     5962.07      248.82 o
   3   3  13     1507.41     1415.03       49.43 o
   5   3  13      886.24      853.13       33.78 o
   7   3  13     3271.18     3160.26       91.28 o
   9   3  13      770.41      693.69       36.02 o
  11   3  13       -3.32        0.47       19.18 o
  13   3  13     1063.02     1003.39       39.99 o
  15   3  13       57.11       58.76       11.47 o
  17   3  13      477.12      390.52       46.66 o
  19   3  13       18.95       33.75       40.57 o
  21   3  13      150.67      156.44       45.30 o
  23   3  13      377.98      464.34       57.65 o
 -26   4  13      321.71      263.53       48.88 o
 -24   4  13       67.75       78.20       26.17 o
 -22   4  13      160.62      169.39       30.34 o
 -20   4  13     1539.07     1582.98       67.01 o
 -18   4  13      318.77      327.68       24.95 o
 -16   4  13      537.77      545.04       30.34 o
 -14   4  13      299.92      258.74       25.78 o
 -12   4  13      478.38      384.79       24.45 o
 -10   4  13     2548.92     2258.93       80.82 o
  -8   4  13     1391.96     1213.47       48.30 o
  -6   4  13      521.19      550.52       24.21 o
  -4   4  13     1165.56     1230.85       57.01 o
  -2   4  13      170.93      194.20       17.01 o
   0   4  13       26.21       16.93       20.27 o
   2   4  13       28.27       51.99       12.15 o
   4   4  13     3157.44     3176.21      111.02 o
   6   4  13      329.77      276.89       32.03 o
   8   4  13      185.61      196.66       25.94 o
  10   4  13        2.39        1.49        2.82 o
  12   4  13     1167.89     1270.37       60.52 o
  14   4  13      732.98      781.16       37.92 o
  16   4  13      483.75      491.47       36.63 o
  18   4  13       17.00       66.89       19.14 o
  20   4  13      156.44      116.43       48.43 o
 -25   5  13        5.50       33.68       67.59 o
 -23   5  13      103.47      119.02       27.79 o
 -21   5  13      186.68      195.76       35.11 o
 -19   5  13      271.96      299.75       27.21 o
 -17   5  13       53.07        4.77       18.23 o
 -15   5  13      782.67      619.30       40.93 o
 -13   5  13       63.00       52.49       11.98 o
 -11   5  13      771.35      743.96       37.90 o
  -9   5  13     1386.83     1547.46       50.23 o
  -7   5  13        8.24       14.12        5.65 o
  -5   5  13      327.92      306.82       16.38 o
  -3   5  13       24.01       29.09       19.57 o
  -1   5  13     1715.17     1864.68       64.93 o
   1   5  13     2079.06     1987.54       75.90 o
   3   5  13      654.68      512.49       36.01 o
   5   5  13      185.16      169.46       21.27 o
   7   5  13     2665.12     2649.50      104.03 o
   9   5  13        8.05        3.61       59.42 o
  11   5  13     1277.38     1316.49       63.03 o
  13   5  13      151.10      164.09       32.24 o
  15   5  13      526.55      562.63       49.66 o
  17   5  13       31.74       22.44       32.89 o
  19   5  13      -52.12        5.26       38.85 o
 -22   6  13       46.91       37.77       44.35 o
 -20   6  13        0.00       39.29       24.23 o
 -18   6  13       59.30       70.93       25.91 o
 -16   6  13      128.87      135.51       27.34 o
 -14   6  13     1252.27     1305.09       56.38 o
 -12   6  13      203.09      175.99       19.11 o
 -10   6  13      303.20      336.82       18.93 o
  -8   6  13      168.66      182.05       21.25 o
  -6   6  13      715.45      687.04       39.26 o
  -4   6  13      481.39      456.33       24.66 o
  -2   6  13     1849.74     1500.27       60.84 o
   0   6  13     1288.89     1108.17       49.72 o
   2   6  13      886.63     1043.94       41.78 o
   4   6  13      128.87      136.14       18.10 o
   6   6  13      338.30      351.32       26.60 o
   8   6  13       56.93       41.84       16.05 o
  10   6  13       75.06       84.84       25.46 o
  12   6  13      279.30      293.90       49.12 o
  14   6  13       84.34       70.78       34.32 o
  16   6  13       86.71        3.41       40.76 o
 -17   7  13       71.54       73.58       35.69 o
 -15   7  13      450.98      507.36       41.69 o
 -13   7  13      480.04      589.57       42.72 o
 -11   7  13      133.14      108.68       27.89 o
  -9   7  13       60.17       64.71       25.88 o
  -7   7  13      262.16      313.49       19.69 o
  -5   7  13       54.54       43.23        8.83 o
  -3   7  13     1642.92     1676.23      114.30 o
  -1   7  13      130.77       77.17       26.53 o
   1   7  13      430.21      504.93       43.63 o
   3   7  13      240.73      297.69       32.73 o
   5   7  13      483.55      476.76       40.76 o
   7   7  13      247.41      207.05       59.15 o
   9   7  13       64.44       88.33       35.13 o
  11   7  13       90.50       85.84       40.48 o
  -4   8  13        8.53        2.26      119.40 o
  -2   8  13       49.39       39.85       29.50 o
   0   8  13      230.32       85.96       52.32 o
   2   8  13        9.54       21.95       33.86 o
   4   8  13       10.42       16.64       31.06 o
   6   8  13      122.24      155.30       26.53 o
 -30   0  14      370.02      354.32       76.66 o
 -28   0  14       40.21       34.84       21.84 o
 -26   0  14      167.73       72.30       47.38 o
 -24   0  14      325.03      282.61       35.06 o
 -22   0  14      797.89      712.84       51.17 o
 -20   0  14       15.63       11.06        5.62 o
 -18   0  14       28.24       26.69        8.37 o
 -16   0  14       80.55      117.93       13.27 o
 -14   0  14     1688.64     1688.35       47.38 o
 -12   0  14      103.97      122.13       11.96 o
 -10   0  14     3029.32     3310.58       69.07 o
  -8   0  14     6312.11     5717.07      139.37 o
  -6   0  14      128.87      130.93       19.90 o
  -4   0  14     1819.41     1794.91      123.19 o
  -2   0  14     2141.60     2286.09       82.44 o
   0   0  14      402.17      473.60       33.06 o
   2   0  14       27.93       63.20       15.03 o
   4   0  14     1294.43     1371.97       51.17 o
   6   0  14     2463.79     2324.07       72.02 o
   8   0  14        9.05       13.03        7.60 o
  10   0  14     2775.37     2590.03       89.47 o
  12   0  14     1873.83     1946.17      104.25 o
  14   0  14     5914.03     5918.73      353.46 o
  16   0  14      356.30      422.50       37.90 o
  18   0  14      452.00      475.58       41.69 o
  20   0  14       24.41       20.60       34.90 o
  22   0  14      -32.22       11.71       32.22 o
  24   0  14       -6.63       35.63       53.07 o
 -29   1  14      121.77      130.40       40.79 o
 -27   1  14      353.93      317.85       36.51 o
 -25   1  14      298.37      350.61       30.69 o
 -23   1  14      560.93      504.56       36.80 o
 -21   1  14     1549.34     1561.85       63.12 o
 -19   1  14      594.15      642.78       29.44 o
 -17   1  14      258.22      256.68       18.98 o
 -15   1  14       85.61       45.63       10.33 o
 -13   1  14     1630.97     1481.80       74.20 o
 -11   1  14     4847.02     5084.20      100.61 o
  -9   1  14     5860.50     4548.00      139.18 o
  -7   1  14     1175.61     1357.26       39.43 o
  -5   1  14     1589.48     1790.12       45.84 o
  -3   1  14     3685.67     3474.32      100.98 o
  -1   1  14     4665.56     4842.42      176.36 o
   1   1  14     1573.51     1187.80       93.15 o
   3   1  14     1977.01     2203.40       62.40 o
   5   1  14     1478.10     1211.32       50.64 o
   7   1  14     2396.23     2131.60       77.80 o
   9   1  14      143.56      140.18       19.90 o
  11   1  14     2789.29     2646.74       93.17 o
  13   1  14     1137.59     1039.80       47.29 o
  15   1  14     1104.24     1096.78       55.88 o
  17   1  14      127.45      108.76       23.23 o
  19   1  14       47.38       61.83       31.46 o
  21   1  14      122.72      137.84       43.45 o
  23   1  14      190.58      161.09       46.14 o
 -28   2  14        7.80       18.04       81.89 o
 -26   2  14      -17.53       13.76       32.89 o
 -24   2  14       -2.84       18.35       32.80 o
 -22   2  14     2469.47     2159.81      113.02 o
 -20   2  14     1645.94     1614.21       58.18 o
 -18   2  14     4420.95     4481.74      113.71 o
 -16   2  14     1362.66     1236.99       51.17 o
 -14   2  14     2474.21     2241.19       74.51 o
 -12   2  14      251.91      210.45       17.60 o
 -10   2  14     2548.10     2753.40       58.97 o
  -8   2  14      559.62      490.33       19.69 o
  -6   2  14    10543.58     9830.31      271.49 o
  -4   2  14     2872.68     2756.77       74.40 o
  -2   2  14     1144.58     1092.19       69.07 o
   0   2  14      633.99      457.65       24.81 o
   2   2  14     1330.51     1175.71       86.73 o
   4   2  14      872.27      935.46       60.68 o
   6   2  14     4604.44     4093.41      135.06 o
   8   2  14      927.96      798.11       37.39 o
  10   2  14      239.80      186.85       19.16 o
  12   2  14      236.19      269.18       18.38 o
  14   2  14      514.08      509.40       25.22 o
  16   2  14      113.24       70.60       35.18 o
  18   2  14      220.58      140.28       31.24 o
  20   2  14       29.64       18.31       41.30 o
  22   2  14       92.39       57.61       58.18 o
 -27   3  14       86.23      119.70       31.27 o
 -25   3  14      512.23      473.14       41.53 o
 -23   3  14      172.82      206.27       28.51 o
 -21   3  14      197.58      256.07       30.98 o
 -19   3  14     4365.64     3699.46      151.04 o
 -17   3  14     1447.95     1464.21       53.53 o
 -15   3  14      807.37      795.52       39.30 o
 -13   3  14      268.94      257.96       19.27 o
 -11   3  14      290.44      340.75       18.23 o
  -9   3  14      399.42      328.96       26.58 o
  -7   3  14      196.74      263.65       16.20 o
  -5   3  14     1261.79     1011.92       48.05 o
  -3   3  14      282.06      303.75       27.39 o
  -1   3  14      788.41      739.99       42.76 o
   1   3  14      377.62      285.91       38.90 o
   3   3  14       81.02      111.69       43.73 o
   5   3  14     4594.26     4806.98      131.35 o
   7   3  14      755.95      570.83       30.72 o
   9   3  14      328.82      348.52       22.92 o
  11   3  14     1301.07     1197.04       75.09 o
  13   3  14      474.88      431.05       24.51 o
  15   3  14      502.30      550.60       35.14 o
  17   3  14      985.99      969.76       63.55 o
  19   3  14      420.74      391.05       47.62 o
  21   3  14      471.91      597.57       65.63 o
 -26   4  14       50.22       16.70       38.40 o
 -24   4  14       65.39       87.77       34.58 o
 -22   4  14      132.67      125.51       25.22 o
 -20   4  14      717.18      773.27       43.10 o
 -18   4  14      193.01      167.67       24.17 o
 -16   4  14     1512.86     1679.00       62.57 o
 -14   4  14      481.86      389.18       28.44 o
 -12   4  14     3512.36     3476.59      116.87 o
 -10   4  14     3009.13     3033.36       97.39 o
  -8   4  14      916.04     1015.76       51.15 o
  -6   4  14      230.27      261.21       21.61 o
  -4   4  14      858.53      847.46       55.62 o
  -2   4  14      776.13      699.50       35.09 o
   0   4  14     1304.38     1113.15       48.80 o
   2   4  14     1012.63      995.62       52.38 o
   4   4  14     2300.80     2304.69       81.03 o
   6   4  14      532.08      506.70       26.68 o
   8   4  14      145.62      154.57       24.80 o
  10   4  14      684.82      627.99       32.87 o
  12   4  14      186.01      206.33       23.94 o
  14   4  14      204.21      176.02       29.21 o
  16   4  14       96.18       83.49       29.92 o
  18   4  14      237.74      276.70       50.01 o
  20   4  14       34.93       62.20       72.07 o
 -25   5  14      132.03      166.04       34.25 o
 -23   5  14        9.31        2.27       13.37 o
 -21   5  14      652.90      626.27       55.48 o
 -19   5  14      382.83      348.62       35.38 o
 -17   5  14      478.54      446.28       31.75 o
 -15   5  14      460.98      367.90       28.54 o
 -13   5  14     1754.14     1863.88       71.30 o
 -11   5  14       28.43       13.74       14.13 o
  -9   5  14     1093.07     1245.87       37.92 o
  -7   5  14       77.77       98.60       12.66 o
  -5   5  14     1352.21     1207.62       52.75 o
  -3   5  14     1678.50     1832.77       52.29 o
  -1   5  14     3744.01     3729.47      130.29 o
   1   5  14      703.60      684.61       47.97 o
   3   5  14     1657.29     1420.54       80.78 o
   5   5  14      936.86      821.52       44.11 o
   7   5  14       35.11       46.74       13.60 o
   9   5  14      127.93      130.66       18.95 o
  11   5  14       64.44       90.58       23.44 o
  13   5  14       64.20       49.05       34.52 o
  15   5  14      103.27       74.13       44.99 o
  17   5  14        8.53       45.78      119.40 o
 -22   6  14      156.83      134.64       48.66 o
 -20   6  14      110.17       61.56       34.44 o
 -18   6  14       17.37       13.63       15.49 o
 -16   6  14      103.29       90.84       23.99 o
 -14   6  14      356.78      396.72       27.34 o
 -12   6  14      857.43      949.71       41.26 o
 -10   6  14      597.89      579.07       32.47 o
  -8   6  14      201.57      234.11       18.51 o
  -6   6  14      129.82      115.72       15.06 o
  -4   6  14       48.80       23.38       14.09 o
  -2   6  14     1264.23     1500.08       59.78 o
   0   6  14      744.31      681.23       33.67 o
   2   6  14      714.74      684.89       35.01 o
   4   6  14       96.18      117.18       17.08 o
   6   6  14      183.84      221.05       18.48 o
   8   6  14       98.08       98.16       39.71 o
  10   6  14      120.34       93.57       40.38 o
  12   6  14      378.06      321.57       54.82 o
  14   6  14       14.21       21.86       46.11 o
 -17   7  14       63.96       83.48       35.27 o
 -15   7  14      487.35      484.12       49.61 o
 -13   7  14      130.90      169.30       18.56 o
 -11   7  14      294.23      293.09       34.84 o
  -9   7  14       26.06       30.01       15.63 o
  -7   7  14      994.96      997.15       62.38 o
  -5   7  14      377.47      346.75       36.39 o
  -3   7  14     1350.76     1489.32       84.68 o
  -1   7  14      227.90      214.45       27.74 o
   1   7  14      117.50      163.39       22.74 o
   3   7  14       56.89       51.05       23.75 o
   5   7  14       49.90       57.96       27.69 o
   7   7  14       67.74      118.69       30.00 o
   9   7  14       54.49       76.69       35.69 o
  11   7  14       33.64       45.17       47.39 o
  -8   8  14      185.09      188.82       28.16 o
  -4   8  14      153.51      164.58       23.69 o
  -2   8  14      261.24      216.28       50.21 o
   0   8  14       90.72       99.97       34.63 o
   2   8  14       -3.67       10.63       47.77 o
 -30   0  15      532.43      577.56       47.80 o
 -28   0  15       26.68       29.05       38.56 o
 -26   0  15      348.72      299.90       43.59 o
 -24   0  15      345.88      360.51       34.11 o
 -22   0  15     1035.74     1087.38       46.43 o
 -20   0  15      654.33      633.11       26.97 o
 -18   0  15       17.75       17.61       11.12 o
 -16   0  15     1610.94     1556.74       47.38 o
 -14   0  15      174.36      185.34       16.11 o
 -12   0  15     2460.92     2308.38       66.33 o
 -10   0  15      163.84      162.23       16.05 o
  -8   0  15     3715.22     3658.89       84.08 o
  -6   0  15     8184.51     7195.25      185.73 o
  -4   0  15      951.40      687.88       26.53 o
  -2   0  15       26.00       17.19       11.92 o
   0   0  15       54.27       16.41       19.28 o
   2   0  15      252.75      216.06       21.20 o
   4   0  15       34.11       19.03       21.80 o
   6   0  15       18.95       32.11       30.32 o
   8   0  15      319.46      305.74       29.08 o
  10   0  15      731.69      845.83       42.96 o
  12   0  15      683.23      717.28       41.69 o
  14   0  15     7564.77     7038.72      482.33 o
  16   0  15      316.50      309.79       33.17 o
  18   0  15      126.97      107.70       28.64 o
  20   0  15      124.83      219.45       56.78 o
  22   0  15      308.92      250.39       36.01 o
 -29   1  15      467.65      482.85       48.56 o
 -27   1  15      100.45      100.24       36.06 o
 -25   1  15      415.80      417.33       36.32 o
 -23   1  15      130.14      151.29       22.82 o
 -21   1  15     5034.65     5068.41      182.30 o
 -19   1  15      407.00      462.77       27.01 o
 -17   1  15     3060.31     3049.49       89.16 o
 -15   1  15       75.72       47.94       10.31 o
 -13   1  15     1221.66     1092.32       37.49 o
 -11   1  15     3240.83     3258.49       79.62 o
  -9   1  15     1042.84     1125.80       39.33 o
  -7   1  15      416.83      373.49       40.69 o
  -5   1  15     1606.10     1381.46       60.83 o
  -3   1  15      175.51      180.74       22.12 o
  -1   1  15     3179.23     3143.63      162.38 o
   1   1  15     7434.47     7785.76      243.84 o
   3   1  15      598.18      511.90       58.43 o
   5   1  15     1129.26     1178.32       60.09 o
   7   1  15      904.97      933.09       39.94 o
   9   1  15      874.64      874.73       47.91 o
  11   1  15     2384.66     2304.41       95.29 o
  13   1  15     1467.47     1438.52       71.00 o
  15   1  15     1471.86     1675.78       95.32 o
  17   1  15      187.63      191.95       38.59 o
  19   1  15      649.59      672.56       57.84 o
  21   1  15       -7.11       50.75       66.51 o
  23   1  15       93.02      107.83       50.68 o
 -28   2  15       63.69       76.82       33.67 o
 -26   2  15      262.96      333.07       38.87 o
 -24   2  15      273.39      353.71       33.50 o
 -22   2  15     1562.61     1871.42       78.21 o
 -20   2  15      821.63      721.53       40.98 o
 -18   2  15       72.68       53.41       15.37 o
 -16   2  15      852.85      807.09       31.78 o
 -14   2  15      504.13      453.82       27.50 o
 -12   2  15     2865.65     3141.62       68.25 o
 -10   2  15     1760.05     1916.92       43.61 o
  -8   2  15      634.00      553.86       28.71 o
  -6   2  15     1673.01     1460.86       63.26 o
  -4   2  15     2595.50     2482.62       71.17 o
  -2   2  15     2670.06     2419.43       77.46 o
   0   2  15     3617.26     3171.91      108.51 o
   2   2  15     4936.07     5143.97      184.30 o
   4   2  15     1867.27     1609.87       69.66 o
   6   2  15     3929.74     4383.47      117.99 o
   8   2  15       80.12       79.97       17.89 o
  10   2  15      616.59      495.03       42.75 o
  12   2  15      754.57      767.05       35.97 o
  14   2  15      334.98      360.50       22.51 o
  16   2  15      427.85      427.22       27.63 o
  18   2  15      271.42      259.97       35.65 o
  20   2  15      416.30      427.51       46.32 o
  22   2  15      135.03       59.44       61.24 o
 -27   3  15       71.54      105.76       33.11 o
 -25   3  15      638.48      571.90       61.86 o
 -23   3  15      461.80      429.16       38.30 o
 -21   3  15        9.00       30.02       51.85 o
 -19   3  15     3236.56     3150.54      145.98 o
 -17   3  15     1776.77     1654.80       66.72 o
 -15   3  15     4329.72     4003.83      144.50 o
 -13   3  15      709.03      628.18       32.46 o
 -11   3  15     4572.22     4591.17      127.49 o
  -9   3  15      730.61      655.30       36.32 o
  -7   3  15      902.21      769.99       38.58 o
  -5   3  15      716.47      657.30       31.47 o
  -3   3  15     6192.96     6263.35      190.55 o
  -1   3  15      359.14      373.70       52.01 o
   1   3  15     4732.36     4938.59      151.62 o
   3   3  15      641.94      635.35       59.22 o
   5   3  15     2258.11     2274.82       71.70 o
   7   3  15      376.16      356.43       28.80 o
   9   3  15      428.32      443.34       32.75 o
  11   3  15      325.50      368.84       26.80 o
  13   3  15     1341.20     1402.80       57.64 o
  15   3  15      314.47      337.78       23.27 o
  17   3  15       87.18        7.81       41.14 o
  19   3  15       76.28      179.83       44.42 o
  21   3  15      326.93      156.90       69.18 o
 -26   4  15      170.57       46.80       54.96 o
 -24   4  15       36.96       69.30       24.79 o
 -22   4  15      177.20       53.65       52.76 o
 -20   4  15     1811.74     1866.97       84.70 o
 -18   4  15      706.75      798.50       40.28 o
 -16   4  15      640.58      625.23       35.06 o
 -14   4  15      163.46      191.18       19.92 o
 -12   4  15     1455.11     1402.51       52.11 o
 -10   4  15     2052.03     1738.71       67.72 o
  -8   4  15      584.06      600.63       31.00 o
  -6   4  15     2445.31     2274.13       75.35 o
  -4   4  15     2606.88     2297.48       95.88 o
  -2   4  15     1322.29     1289.07       53.19 o
   0   4  15      202.75      240.35       17.95 o
   2   4  15      127.41      127.16       19.54 o
   4   4  15     1687.69     1648.80       68.70 o
   6   4  15      509.34      424.44       40.41 o
   8   4  15     2199.13     2194.80       84.98 o
  10   4  15     2007.76     1849.94       85.81 o
  12   4  15      606.48      696.27       41.42 o
  14   4  15      116.08      109.02       24.71 o
  16   4  15       34.59       36.30       22.92 o
  18   4  15       13.90       20.82       25.14 o
 -23   5  15       89.60       45.23       30.23 o
 -21   5  15      171.99      189.08       33.67 o
 -19   5  15       95.23      108.23       27.99 o
 -17   5  15      142.62      132.88       24.02 o
 -15   5  15      446.00      486.54       28.99 o
 -13   5  15      101.97      107.07       17.65 o
 -11   5  15      124.14      107.85       19.90 o
  -9   5  15     1175.04     1121.50       42.81 o
  -7   5  15      120.78      118.15       14.53 o
  -5   5  15      121.44      136.19       19.34 o
  -3   5  15     2340.45     2043.32       84.85 o
  -1   5  15      687.49      540.02       34.75 o
   1   5  15      497.50      473.01       28.44 o
   3   5  15     1493.63     1425.05       61.73 o
   5   5  15       47.16       42.87       10.46 o
   7   5  15      261.66      238.90       25.49 o
   9   5  15      383.78      378.40       27.63 o
  11   5  15      806.42      737.82       49.28 o
  13   5  15      346.80      156.46      167.96 o
  15   5  15      439.62      418.04       53.64 o
  17   5  15      100.45      128.43       40.75 o
 -20   6  15       31.34       23.63       20.81 o
 -18   6  15      482.70      528.18       54.40 o
 -16   6  15      101.39       82.16       25.59 o
 -14   6  15      737.24      892.78       44.79 o
 -12   6  15       87.85      125.25       14.60 o
 -10   6  15      349.87      282.21       24.77 o
  -8   6  15      321.75      318.98       24.84 o
  -6   6  15      102.82       91.35       14.88 o
  -4   6  15      908.28      971.80       41.45 o
  -2   6  15      326.02      365.20       25.19 o
   0   6  15      222.39      293.42       20.66 o
   2   6  15      856.53      931.51       40.75 o
   4   6  15      251.12      284.79       21.33 o
   6   6  15       88.60       59.96       25.47 o
   8   6  15      183.04      179.71       39.62 o
  10   6  15      -16.18       18.60       33.96 o
  12   6  15        4.47        7.51       17.80 o
  14   6  15        9.95       57.64       36.46 o
 -17   7  15       39.80       30.46       27.48 o
 -15   7  15      171.92      191.63       33.96 o
 -13   7  15       -1.25        1.10       23.37 o
 -11   7  15      705.97      735.08       42.30 o
  -9   7  15      112.29       96.84       25.86 o
  -7   7  15      677.12      783.68       52.78 o
  -5   7  15      157.91      175.32       29.91 o
  -3   7  15      711.62      704.83       58.29 o
  -1   7  15       84.34      111.36       25.12 o
   1   7  15      385.68      433.96       41.55 o
   3   7  15       28.74       59.97       50.79 o
   5   7  15      104.83      132.63       35.65 o
   7   7  15       45.84       46.52       33.88 o
   9   7  15      -10.42       27.33       37.95 o
  -6   8  15      141.19      185.14       27.48 o
  -4   8  15      248.27      311.74       30.32 o
  -2   8  15      -11.75        5.30       35.68 o
   0   8  15       61.39      101.84       26.69 o
 -28   0  16      363.17      302.77       54.12 o
 -26   0  16      180.99      178.55       34.11 o
 -24   0  16      481.39      579.80       36.01 o
 -22   0  16      330.72       95.68       47.38 o
 -20   0  16      166.72      105.15       16.64 o
 -18   0  16       39.94       74.03       14.94 o
 -16   0  16      573.30      419.07       82.44 o
 -14   0  16       52.12       77.14       11.37 o
 -12   0  16      830.50      914.83       29.25 o
 -10   0  16     1785.19     1528.56       62.54 o
  -8   0  16    11114.14     9324.75      270.04 o
  -6   0  16      251.12      232.01       31.27 o
  -4   0  16     1301.07      873.98       36.96 o
  -2   0  16      821.81      825.60       31.95 o
   0   0  16     3865.98     3996.04      123.04 o
   2   0  16      108.29       65.34       22.67 o
   4   0  16      511.71      650.62       26.53 o
   6   0  16      226.48      215.99       39.80 o
   8   0  16     9509.43     8598.76      287.18 o
  10   0  16     1104.62     1114.18       72.96 o
  12   0  16     1183.09     1062.58       92.15 o
  14   0  16     3208.61     3439.41      106.13 o
  16   0  16      135.51      154.13       30.32 o
  18   0  16      163.93      202.16       60.65 o
  20   0  16      266.35      144.01       61.56 o
  22   0  16      325.03      291.81       40.75 o
 -29   1  16      125.08      107.86       32.70 o
 -27   1  16      814.00      861.21       75.81 o
 -25   1  16      976.06     1018.20       70.13 o
 -23   1  16      970.27     1088.27       53.74 o
 -21   1  16      680.86      796.40       40.35 o
 -19   1  16     1041.42     1071.27       53.71 o
 -17   1  16     1449.37     1301.30       61.16 o
 -15   1  16      128.02      119.02       14.79 o
 -13   1  16     2288.04     1964.40       65.37 o
 -11   1  16      870.38      774.32       32.22 o
  -9   1  16      573.30      565.08       27.04 o
  -7   1  16     3381.06     3076.20       99.62 o
  -5   1  16     4293.44     4085.61      111.70 o
  -3   1  16     3398.78     3339.51       88.19 o
  -1   1  16      663.33      537.81       27.96 o
   1   1  16      705.02      686.10       42.57 o
   3   1  16     2205.31     1824.57       87.45 o
   5   1  16      311.32      301.38       40.76 o
   7   1  16     1902.29     1928.71       78.30 o
   9   1  16      662.38      601.00       36.06 o
  11   1  16     1230.47     1203.72       55.03 o
  13   1  16      366.77      358.22       28.03 o
  15   1  16      445.75      469.52       32.50 o
  17   1  16       31.74       14.30       31.80 o
  19   1  16      399.42      457.47       42.00 o
  21   1  16      256.33      243.68       51.76 o
 -28   2  16       98.91       92.75       42.26 o
 -26   2  16      440.64      428.90       51.49 o
 -24   2  16      542.51      561.71       49.63 o
 -22   2  16      757.14      695.87       45.07 o
 -20   2  16      954.93     1047.12       39.86 o
 -18   2  16      349.06      348.94       25.75 o
 -16   2  16      197.58      250.01       21.37 o
 -14   2  16     2033.10     1882.38       58.78 o
 -12   2  16      677.78      588.11       28.22 o
 -10   2  16      851.14      856.76       29.59 o
  -8   2  16     1365.86     1497.50       41.97 o
  -6   2  16     2228.78     2075.28      108.59 o
  -4   2  16     3378.70     3212.51       93.97 o
  -2   2  16      135.23      159.45       51.18 o
   0   2  16      332.25      304.08       22.07 o
   2   2  16      364.70      340.65       26.40 o
   4   2  16      957.56      865.13       38.52 o
   6   2  16      135.51      168.05       26.17 o
   8   2  16      489.84      444.44       30.48 o
  10   2  16      529.44      512.24       31.18 o
  12   2  16      739.00      812.69       43.01 o
  14   2  16       67.28       54.47       12.87 o
  16   2  16      123.19      108.94       16.14 o
  18   2  16       52.54       47.68       24.98 o
  20   2  16      209.09      212.21       55.71 o
 -27   3  16       33.17       59.60       37.00 o
 -25   3  16      245.82      208.73       29.03 o
 -23   3  16      249.91      239.08       34.33 o
 -21   3  16      209.90      207.36       30.56 o
 -19   3  16      213.69      200.24       24.71 o
 -17   3  16     1060.85     1044.08       47.84 o
 -15   3  16      311.30      308.64       24.64 o
 -13   3  16     1066.26     1130.19       41.48 o
 -11   3  16      374.31      437.73       23.44 o
  -9   3  16       17.06       17.91       20.83 o
  -7   3  16      388.40      427.53       48.73 o
  -5   3  16      452.45      386.74       41.24 o
  -3   3  16     3519.24     3558.99      118.50 o
  -1   3  16      728.71      545.89       31.75 o
   1   3  16      143.56       94.48       20.85 o
   3   3  16        1.21        2.23        4.36 o
   5   3  16     1862.25     1779.91       71.12 o
   7   3  16      178.59      248.44       31.77 o
   9   3  16      915.39      882.94       56.05 o
  11   3  16       83.39       60.51       22.27 o
  13   3  16     2500.60     2382.25      117.07 o
  15   3  16      457.06      440.15       37.64 o
  17   3  16      262.96      347.31       43.96 o
  19   3  16      562.41      404.47       59.37 o
 -26   4  16      195.21      103.15       36.96 o
 -24   4  16       21.32       42.69       25.74 o
 -22   4  16      245.43      229.22       36.73 o
 -20   4  16      507.10      541.39       45.09 o
 -18   4  16      135.00      145.01       21.29 o
 -16   4  16     2862.26     2930.73      109.78 o
 -14   4  16       26.53       54.71       18.58 o
 -12   4  16      178.31      196.89       21.47 o
 -10   4  16      108.29      101.71       14.76 o
  -8   4  16       95.68      102.23       14.30 o
  -6   4  16     1112.49     1056.45       52.12 o
  -4   4  16      388.05      307.06       33.64 o
  -2   4  16     1485.85     1303.25       62.82 o
   0   4  16     2183.47     2305.87       81.55 o
   2   4  16       23.23       42.54       14.19 o
   4   4  16     1853.53     1652.32       70.64 o
   6   4  16      982.20      893.26       52.61 o
   8   4  16      310.98      324.97       41.23 o
  10   4  16      566.22      667.40       44.75 o
  12   4  16      255.21      366.14       27.94 o
  14   4  16        9.00       23.03       48.36 o
  16   4  16      262.49      182.60       59.70 o
  18   4  16      276.37      267.85       58.92 o
 -23   5  16      157.44      182.95       39.65 o
 -21   5  16      374.78      416.22       47.31 o
 -19   5  16       85.76       47.82       34.04 o
 -17   5  16      138.82      134.90       24.54 o
 -15   5  16       47.98       33.42       13.62 o
 -13   5  16        8.09        8.97        7.87 o
 -11   5  16      136.46      148.96       25.78 o
  -9   5  16     1808.99     1812.53       79.19 o
  -7   5  16      630.98      710.68       37.04 o
  -5   5  16     3681.02     3602.38      133.31 o
  -3   5  16      565.92      617.35       36.00 o
  -1   5  16     3492.42     3612.27      128.52 o
   1   5  16      420.74      367.50       37.46 o
   3   5  16     1095.32     1032.43       54.96 o
   5   5  16      222.69      210.73       21.24 o
   7   5  16      542.00      701.85       42.39 o
   9   5  16       68.23       76.22       17.54 o
  11   5  16      623.53      695.36       51.91 o
  13   5  16       10.37        5.57       21.69 o
  15   5  16      147.59      192.68       46.99 o
 -20   6  16       49.50       26.98       31.03 o
 -18   6  16       -1.78       24.08       16.91 o
 -16   6  16      169.62      183.04       37.43 o
 -14   6  16      842.43      865.75       47.62 o
 -12   6  16       38.05       40.12       18.86 o
 -10   6  16       96.69      141.49       17.35 o
  -8   6  16        2.35        4.43       18.56 o
  -6   6  16       56.86       42.35       16.81 o
  -4   6  16      294.23      278.54       27.04 o
  -2   6  16      373.47      427.28       28.91 o
   0   6  16      562.82      672.17       36.74 o
   2   6  16      259.76      253.35       25.05 o
   4   6  16      165.83      167.26       35.27 o
   6   6  16       63.49       72.95       24.64 o
   8   6  16       69.49       52.45       24.90 o
  10   6  16      300.36      343.33       47.19 o
  12   6  16      172.53      171.96       44.68 o
 -15   7  16      190.37      131.62       42.53 o
 -13   7  16       15.04       22.33       24.91 o
 -11   7  16       52.12       79.22       24.17 o
  -9   7  16       89.55       66.21       27.48 o
  -7   7  16     1345.81     1292.96       93.20 o
  -5   7  16        4.83       48.28       33.64 o
  -3   7  16       32.06       35.85       23.17 o
  -1   7  16      190.47      237.25       36.63 o
   1   7  16       49.28       81.98       24.64 o
   3   7  16       55.71       87.78       31.12 o
   5   7  16      141.65      115.61       41.87 o
   7   7  16       72.89       56.10       35.00 o
 -28   0  17        3.80        0.90       19.47 o
 -26   0  17      393.26      351.49       52.12 o
 -24   0  17      448.22      401.35       36.01 o
 -22   0  17      690.81      362.81       53.07 o
 -20   0  17      165.60      166.48       21.83 o
 -18   0  17     1354.46     1406.20      116.65 o
 -16   0  17      107.08       13.47       31.27 o
 -14   0  17       54.01       71.38       14.21 o
 -12   0  17      572.01      539.83       26.30 o
 -10   0  17      290.24      250.37       19.66 o
  -8   0  17      558.30      596.33       21.78 o
  -6   0  17      342.09      248.95       16.11 o
  -4   0  17     1606.20     1926.07       45.49 o
  -2   0  17        2.27        6.37       21.14 o
   0   0  17     1560.63     1513.75       59.68 o
   2   0  17      528.16      507.03       33.03 o
   4   0  17     1890.48     1920.46       65.39 o
   6   0  17    14623.51    13671.74      455.80 o
   8   0  17     3300.44     2915.61      116.40 o
  10   0  17        6.21        1.98        7.81 o
  12   0  17     1837.58     1837.14      100.66 o
  14   0  17      131.72      103.32       11.37 o
  16   0  17      297.55      301.85       43.59 o
  18   0  17        7.29      156.00      118.98 o
  20   0  17      -56.26       41.55       64.10 o
 -29   1  17      132.67      146.66       40.14 o
 -27   1  17      232.16      251.81       49.20 o
 -25   1  17      579.19      431.35       43.87 o
 -23   1  17     1025.77      979.28      139.56 o
 -21   1  17     6677.33     6529.69      277.02 o
 -19   1  17     1243.26     1146.77       59.24 o
 -17   1  17      524.50      441.17       39.99 o
 -15   1  17      774.66      653.23       35.81 o
 -13   1  17      639.59      524.42       31.73 o
 -11   1  17      469.07      387.46       50.06 o
  -9   1  17     4066.19     4064.72      102.82 o
  -7   1  17     1037.12     1228.28       51.19 o
  -5   1  17      378.55      351.28       28.79 o
  -3   1  17     2295.98     2353.43       72.27 o
  -1   1  17      836.27      753.81       39.04 o
   1   1  17      931.03      948.81       42.30 o
   3   1  17      383.43      345.61       29.57 o
   5   1  17      469.54      493.50       41.86 o
   7   1  17      917.84      871.40       43.57 o
   9   1  17     1785.77     1998.70       99.30 o
  11   1  17     1280.22     1378.07       62.55 o
  13   1  17      999.94     1031.07       70.66 o
  15   1  17       70.89       42.35       21.60 o
  17   1  17       37.90       56.57       46.28 o
  19   1  17      198.05      215.55       38.15 o
  21   1  17       11.37       25.99       57.43 o
 -28   2  17      103.11      115.47       48.97 o
 -26   2  17      329.77      328.06       59.91 o
 -24   2  17      407.00      397.21       47.84 o
 -22   2  17      340.67      277.74       35.56 o
 -20   2  17      673.53      608.55       39.25 o
 -18   2  17      901.00     1070.31       36.59 o
 -16   2  17      135.03      109.26       17.59 o
 -14   2  17     1195.88     1166.74       45.73 o
 -12   2  17      650.49      607.72       32.02 o
 -10   2  17      179.92      218.59       20.53 o
  -8   2  17      451.92      466.90       25.72 o
  -6   2  17      393.26      469.86       53.54 o
  -4   2  17     1792.88     1554.38       60.18 o
  -2   2  17     1116.04     1083.94       41.79 o
   0   2  17     3368.67     2885.17      104.68 o
   2   2  17     3427.45     3149.85      148.82 o
   4   2  17      404.63      397.50       37.01 o
   6   2  17     1855.89     1620.11       66.81 o
   8   2  17     1103.20     1134.70       84.87 o
  10   2  17       14.02       26.57       11.87 o
  12   2  17     1483.04     1612.84       86.34 o
  14   2  17       89.55      112.97       13.30 o
  16   2  17      353.46      321.92       41.37 o
  18   2  17       44.60       66.83       43.73 o
  20   2  17       16.25       19.85       21.17 o
 -27   3  17       24.64       55.53       29.38 o
 -25   3  17        4.88        0.75       11.99 o
 -23   3  17      270.43      251.74       38.16 o
 -21   3  17      281.91      308.80       29.85 o
 -19   3  17     1085.96     1126.21       52.04 o
 -17   3  17      566.67      601.10       37.39 o
 -15   3  17     2770.88     2699.43      106.96 o
 -13   3  17      565.14      591.46       29.99 o
 -11   3  17     6628.06     6354.21      208.19 o
  -9   3  17      167.73      129.68       25.12 o
  -7   3  17      134.35      145.99       19.91 o
  -5   3  17       49.50       30.49       13.83 o
  -3   3  17     2512.44     2420.65       93.48 o
  -1   3  17     1671.11     1740.00       61.34 o
   1   3  17     1690.54     1511.45       70.23 o
   3   3  17     1582.69     1427.11       79.90 o
   5   3  17      281.87      257.14       25.51 o
   7   3  17       20.30       27.09       18.14 o
   9   3  17     1997.56     2042.15      109.70 o
  11   3  17      101.39       88.61       30.23 o
  13   3  17      496.48      534.30       35.83 o
  15   3  17      172.17      145.24       31.25 o
  17   3  17        3.79       12.78       51.55 o
  19   3  17      156.36      163.36       46.43 o
 -24   4  17       22.74       20.22       29.05 o
 -22   4  17       18.00        0.86       25.59 o
 -20   4  17      928.81      921.01       73.50 o
 -18   4  17      207.00      185.83       26.94 o
 -16   4  17      794.57      789.82       45.18 o
 -14   4  17     1376.40     1461.83       59.97 o
 -12   4  17      840.67      952.19       36.97 o
 -10   4  17      849.44      932.22       39.67 o
  -8   4  17      825.15      751.16       33.43 o
  -6   4  17     2356.71     2248.55       90.51 o
  -4   4  17     1425.68     1157.77       60.83 o
  -2   4  17      245.90      239.31       23.63 o
   0   4  17     5262.62     4986.24      204.30 o
   2   4  17      989.16     1120.30       46.79 o
   4   4  17       41.22       46.89       20.42 o
   6   4  17     1092.59     1089.54       56.89 o
   8   4  17      410.22      389.71       48.12 o
  10   4  17      133.97      123.39       33.01 o
  12   4  17       18.37       37.83       15.64 o
  14   4  17      847.16      812.78       62.55 o
  16   4  17       74.86       48.28       37.90 o
 -23   5  17       44.43       56.84       45.43 o
 -21   5  17      183.36      163.96       40.50 o
 -19   5  17      335.45      334.26       37.01 o
 -17   5  17       62.54       32.62       27.34 o
 -15   5  17      161.96      128.85       22.72 o
 -13   5  17      249.43      284.07       24.75 o
 -11   5  17      317.45      264.36       27.14 o
  -9   5  17      551.98      596.44       33.64 o
  -7   5  17      746.02      630.06       43.06 o
  -5   5  17     2309.62     2509.15       83.17 o
  -3   5  17     1227.44     1230.20       54.92 o
  -1   5  17      671.38      753.02       39.67 o
   1   5  17      650.06      793.52       35.38 o
   3   5  17     2028.83     2002.15       80.23 o
   5   5  17      351.84      348.64       32.75 o
   7   5  17       26.91       28.57       20.34 o
   9   5  17      982.67      988.26       69.33 o
  11   5  17       35.06       33.47       28.51 o
  13   5  17        3.28        3.42        8.64 o
  15   5  17      192.60      265.11       67.12 o
 -18   6  17      194.41      220.85       41.65 o
 -16   6  17       20.85       22.31       66.24 o
 -14   6  17       71.07      107.42       21.82 o
 -12   6  17       15.35       22.04       14.29 o
 -10   6  17      747.61      785.73       47.80 o
  -8   6  17       66.30       80.24       16.82 o
  -6   6  17      801.20      869.06       40.85 o
  -4   6  17      146.88      149.76       21.88 o
  -2   6  17      192.26      188.05       23.22 o
   0   6  17      127.71      116.90       28.29 o
   2   6  17       29.34       25.94       28.06 o
   4   6  17       69.18       71.07       39.80 o
   6   6  17       37.90        8.13       33.17 o
   8   6  17      119.41      130.13       35.10 o
  10   6  17       15.18       17.09       28.31 o
 -11   7  17       24.64       28.98       19.90 o
  -9   7  17      294.71      306.29       41.69 o
  -7   7  17      761.65      803.98       69.89 o
  -5   7  17      150.73      154.07       35.96 o
  -3   7  17       82.32       96.82       33.15 o
  -1   7  17        0.95       57.75        4.48 o
   1   7  17      172.46      169.52       39.80 o
   3   7  17       65.17       67.20       21.79 o
   5   7  17      118.41      103.27       37.65 o
 -28   0  18       30.19       14.87       23.49 o
 -24   0  18     1812.78     1781.62       95.71 o
 -22   0  18      441.59      539.34       34.11 o
 -20   0  18      706.96      640.10       44.75 o
 -18   0  18     4168.84     4207.20      201.06 o
 -16   0  18      197.10      198.65       69.18 o
 -14   0  18      244.48      274.96       19.90 o
 -12   0  18      114.86      131.94       14.48 o
 -10   0  18      462.44      492.19       25.36 o
  -8   0  18       65.93       95.88       12.07 o
  -6   0  18     3087.31     2949.64       79.60 o
  -4   0  18      390.42      257.73       18.00 o
  -2   0  18      865.66      988.25       38.22 o
   0   0  18     1263.45     1173.77       51.42 o
   2   0  18      173.51      198.56       18.85 o
   4   0  18      846.22      804.96       42.64 o
   6   0  18       23.69       17.69       18.00 o
   8   0  18     1529.96     1546.64      114.92 o
  10   0  18     2612.65     2343.02       99.85 o
  12   0  18        4.11       10.38       15.39 o
  14   0  18       39.80       35.67       24.64 o
  16   0  18      168.67      214.93       62.54 o
  18   0  18       37.96       18.27       31.82 o
  20   0  18        6.18        1.51       19.42 o
 -27   1  18      407.95      400.85       64.44 o
 -25   1  18       16.60        2.92       25.11 o
 -23   1  18      539.74      532.81       38.57 o
 -21   1  18     1769.66     1691.19       84.16 o
 -19   1  18     1641.26     1567.39       72.52 o
 -17   1  18      988.83     1108.16       51.39 o
 -15   1  18      359.73      374.51       22.72 o
 -13   1  18      311.53      381.31       23.71 o
 -11   1  18     2110.33     1928.20       70.64 o
  -9   1  18      126.51      146.25       16.22 o
  -7   1  18     1514.97     1322.03       49.11 o
  -5   1  18      437.88      332.01       24.01 o
  -3   1  18      201.03      267.31       17.51 o
  -1   1  18      212.26      211.55       19.89 o
   1   1  18     1031.47      969.52       47.86 o
   3   1  18        0.33        6.65        8.60 o
   5   1  18     2072.68     2102.25       77.59 o
   7   1  18      577.68      613.78       39.54 o
   9   1  18      272.44      328.97       30.80 o
  11   1  18     1645.05     1698.11      109.47 o
  13   1  18       26.02       12.79        6.75 o
  15   1  18      191.82      148.34       46.20 o
  17   1  18       54.01       22.48       53.55 o
  19   1  18      -21.80       28.03       30.98 o
 -28   2  18       77.49       94.79       44.08 o
 -26   2  18      568.57      767.77       73.60 o
 -24   2  18       23.69       24.91       34.02 o
 -22   2  18     1798.56     1970.00       90.51 o
 -20   2  18     1927.99     2065.56       78.28 o
 -18   2  18      465.05      492.22       29.46 o
 -16   2  18      406.52      318.03       25.33 o
 -14   2  18      165.36      212.37       18.98 o
 -12   2  18     1450.93     1567.84       61.17 o
 -10   2  18      425.27      556.50       25.99 o
  -8   2  18      658.10      596.08       34.92 o
  -6   2  18     1767.77     1942.22       64.91 o
  -4   2  18      718.29      731.27       31.83 o
  -2   2  18     1404.94     1504.44       86.52 o
   0   2  18     1619.82     1592.46       55.71 o
   2   2  18     1912.15     1868.17       68.24 o
   4   2  18     1583.93     1735.37       55.78 o
   6   2  18      503.65      547.48       33.17 o
   8   2  18     1020.16      929.18       67.35 o
  10   2  18      390.09      429.99       29.38 o
  12   2  18      687.61      719.81       55.94 o
  14   2  18       35.06       43.30       14.25 o
  16   2  18      313.19      319.88       37.77 o
  18   2  18      140.75      113.12       48.26 o
 -25   3  18      103.49       53.76       33.24 o
 -23   3  18      239.28      270.63       41.31 o
 -21   3  18      190.47      205.81       30.15 o
 -19   3  18       21.32       42.31       24.66 o
 -17   3  18      301.34      333.83       47.23 o
 -15   3  18     1181.50     1058.00       54.43 o
 -13   3  18     1046.85     1138.00       45.38 o
 -11   3  18     3873.36     3498.57      130.75 o
  -9   3  18      465.28      431.47       26.68 o
  -7   3  18     1314.50     1217.16       54.97 o
  -5   3  18     1853.88     1817.39       67.47 o
  -3   3  18     1349.62     1104.15       59.85 o
  -1   3  18     2384.19     2343.75       78.13 o
   1   3  18      164.41      198.62       27.01 o
   3   3  18      385.15      350.05       51.34 o
   5   3  18     1121.70     1184.15       63.01 o
   7   3  18      432.98      472.08       35.65 o
   9   3  18      379.99      337.90       38.08 o
  11   3  18      672.33      745.77       56.96 o
  13   3  18      238.44      250.73       39.78 o
  15   3  18      239.19      197.25       37.06 o
  17   3  18      316.98      318.30       55.78 o
 -24   4  18       41.69       23.94       36.97 o
 -22   4  18       22.27       18.84       28.57 o
 -20   4  18      358.80      288.25       40.30 o
 -18   4  18      202.26      156.49       28.64 o
 -16   4  18      663.80      650.07       42.19 o
 -14   4  18      247.80      248.38       22.67 o
 -12   4  18     1079.98     1015.00       52.06 o
 -10   4  18     1536.34     1338.67       59.41 o
  -8   4  18       37.75       40.24       15.15 o
  -6   4  18      481.39      589.90       34.13 o
  -4   4  18      926.29      922.84       46.16 o
  -2   4  18      417.04      481.52       32.69 o
   0   4  18      929.15      774.37       44.56 o
   2   4  18      125.59      112.04       20.29 o
   4   4  18     2044.47     1850.37       82.28 o
   6   4  18      438.27      312.52       41.05 o
   8   4  18       84.34       96.64       24.20 o
  10   4  18      143.86       62.53       33.11 o
  12   4  18       16.09       19.17       21.81 o
  14   4  18      423.11      376.77       69.84 o
  16   4  18       78.65       64.40       41.69 o
 -21   5  18      355.83      361.03       55.53 o
 -19   5  18       30.80       39.90       20.77 o
 -17   5  18       24.64        5.83       21.37 o
 -15   5  18       10.63       11.42       21.46 o
 -13   5  18      328.93      357.25       32.49 o
 -11   5  18       11.85        8.44       28.16 o
  -9   5  18      291.39      262.52       21.74 o
  -7   5  18      604.49      755.82       35.18 o
  -5   5  18     1031.03     1033.11       53.19 o
  -3   5  18     1391.56     1357.94       74.67 o
  -1   5  18       61.12       51.15       18.98 o
   1   5  18      220.79      190.89       31.77 o
   3   5  18        2.06       29.89       24.53 o
   5   5  18      389.18      360.87       43.41 o
   7   5  18     1454.30     1441.89      101.95 o
   9   5  18      136.93      128.76       37.79 o
  11   5  18       39.80       11.50       46.75 o
  13   5  18      127.70      135.91       35.22 o
 -18   6  18      458.60      490.25       52.27 o
 -16   6  18       27.95       43.63       31.92 o
 -14   6  18       25.11       26.84       30.59 o
 -12   6  18      197.40      188.33       32.08 o
 -10   6  18      121.67       96.29       29.10 o
  -8   6  18      486.53      541.31       55.32 o
  -6   6  18      271.02      311.36       40.76 o
  -4   6  18       -7.11       18.14       89.94 o
  -2   6  18      240.99      257.55       38.28 o
   0   6  18      161.04      159.64       29.38 o
   2   6  18      108.00      103.37       27.19 o
   4   6  18       63.49      117.63       27.48 o
   6   6  18      361.99      318.34       40.75 o
   8   6  18      108.93      147.37       37.21 o
  10   6  18       52.52       74.31       35.74 o
 -11   7  18      552.46      559.60       52.12 o
  -9   7  18      137.40      100.14       34.11 o
  -7   7  18      456.85      504.28       51.02 o
  -5   7  18       34.92       88.84       30.93 o
  -3   7  18      801.33      847.25       86.01 o
  -1   7  18       37.90       27.23       23.69 o
   1   7  18      131.72       85.52       38.85 o
   3   7  18      -61.86        2.61       35.81 o
 -28   0  19      367.57      187.53       86.80 o
 -24   0  19      119.40      279.41       66.33 o
 -22   0  19       27.48       25.65       32.22 o
 -20   0  19       35.28       54.09       31.61 o
 -18   0  19      114.65       81.66       20.11 o
 -16   0  19      165.83      112.78       18.95 o
 -14   0  19       30.32        0.24       18.00 o
 -12   0  19      510.99      538.35       33.25 o
 -10   0  19      330.01      385.07       20.39 o
  -8   0  19      790.15      827.89      106.89 o
  -6   0  19     2716.80     2299.23      217.00 o
  -4   0  19     1036.69     1225.26       33.17 o
  -2   0  19       43.04       31.57       19.16 o
   0   0  19      533.85      589.89       35.81 o
   2   0  19       27.43       39.92       16.91 o
   4   0  19      119.40      106.87       23.69 o
   6   0  19      342.09      383.63       43.59 o
   8   0  19       49.72       50.07       13.13 o
  10   0  19      175.39      174.89       46.94 o
  12   0  19      464.22      388.65       43.23 o
  14   0  19      -40.75        2.00       35.06 o
  16   0  19       76.76       82.23       40.75 o
  18   0  19     1017.67     1144.89       99.31 o
 -27   1  19      282.39      241.14       46.28 o
 -25   1  19       51.48       20.69       38.44 o
 -23   1  19       82.60      106.50       30.11 o
 -21   1  19      373.36      396.16       42.76 o
 -19   1  19      401.31      465.57       42.19 o
 -17   1  19     1164.61     1324.11       57.84 o
 -15   1  19     1349.72     1260.56       52.60 o
 -13   1  19      535.61      453.78       30.95 o
 -11   1  19     1466.90     1535.28       61.17 o
  -9   1  19     1672.53     1745.97       53.07 o
  -7   1  19     1004.60      997.09       45.58 o
  -5   1  19      900.41      956.84       38.32 o
  -3   1  19      432.68      489.32       24.92 o
  -1   1  19     1430.42     1367.12       51.19 o
   1   1  19      673.75      653.89       36.12 o
   3   1  19     4639.67     4149.47      163.90 o
   5   1  19     2424.65     2452.77       97.78 o
   7   1  19     1361.44     1232.11       65.14 o
   9   1  19     1470.69     1403.97       68.90 o
  11   1  19      -12.79       41.51       28.43 o
  13   1  19      295.89      303.31       40.31 o
  15   1  19      125.02      148.40       47.78 o
  17   1  19      167.73      111.98       55.60 o
  19   1  19      119.87       74.91       57.93 o
 -26   2  19      200.89      209.59       36.96 o
 -24   2  19      284.28      260.92       51.88 o
 -22   2  19      122.72      193.93       28.91 o
 -20   2  19      203.83      146.38       30.02 o
 -18   2  19      308.68      214.60       27.99 o
 -16   2  19      481.86      513.39       25.74 o
 -14   2  19      452.48      412.76       26.53 o
 -12   2  19      376.01      378.45       22.74 o
 -10   2  19      197.40      161.22       18.64 o
  -8   2  19      314.79      365.38       25.12 o
  -6   2  19      690.81      488.95       38.38 o
  -4   2  19      271.02      213.88       21.98 o
  -2   2  19       94.65       94.73       22.97 o
   0   2  19      569.72      574.97       28.70 o
   2   2  19     1430.90     1334.77       74.10 o
   4   2  19      856.64      791.02       37.39 o
   6   2  19      299.44      334.31       33.11 o
   8   2  19      201.24      216.62       29.29 o
  10   2  19     1570.97     1543.85       69.45 o
  12   2  19     1013.83     1031.86       72.91 o
  14   2  19      316.98      328.76       48.33 o
  16   2  19      127.45      115.20       47.59 o
  18   2  19      -42.01       15.99       60.96 o
 -25   3  19      341.72      418.77       55.69 o
 -23   3  19       24.53       26.09       24.41 o
 -21   3  19      457.70      564.28       37.46 o
 -19   3  19      506.02      459.30       40.30 o
 -17   3  19      542.51      548.83       48.33 o
 -15   3  19      390.74      429.09       32.39 o
 -13   3  19      826.63      863.36       42.25 o
 -11   3  19     2291.79     2128.39       84.42 o
  -9   3  19      523.55      605.74       30.15 o
  -7   3  19     3525.64     3535.47      129.20 o
  -5   3  19      398.27      347.24       31.01 o
  -3   3  19     2293.27     2157.60       83.46 o
  -1   3  19      363.41      271.77       26.68 o
   1   3  19      696.97      693.85       40.50 o
   3   3  19      753.03      787.15       42.41 o
   5   3  19      142.42      128.44       21.04 o
   7   3  19      363.81      451.67       46.17 o
   9   3  19       26.06       63.25       22.78 o
  11   3  19      174.83      123.37       43.16 o
  13   3  19      548.21      589.08       58.77 o
  15   3  19      156.62      120.30       34.91 o
  17   3  19      189.52      185.00       43.59 o
 -24   4  19      133.61      244.69       35.06 o
 -22   4  19       31.74       12.46       30.15 o
 -20   4  19       80.19      101.83       24.15 o
 -18   4  19      114.46      113.28       26.80 o
 -16   4  19      362.46      372.69       30.80 o
 -14   4  19       57.80       47.84       23.26 o
 -12   4  19       67.42       60.13       17.99 o
 -10   4  19      901.62      742.62       52.75 o
  -8   4  19     3855.12     3597.61      153.75 o
  -6   4  19     1215.78     1330.82       60.19 o
  -4   4  19      405.58      575.94       32.22 o
  -2   4  19      125.64      128.99       25.40 o
   0   4  19       69.02       87.58       27.58 o
   2   4  19      710.38      650.24       35.95 o
   4   4  19      118.45      104.95       33.35 o
   6   4  19       21.80       24.06       30.62 o
   8   4  19      261.53      265.97       34.32 o
  10   4  19      374.72      315.65       44.91 o
  12   4  19      116.77      127.19       46.74 o
  14   4  19      222.69      200.55       56.20 o
 -21   5  19      135.98      118.09       41.35 o
 -19   5  19      135.98      187.59       37.95 o
 -17   5  19       48.33       50.15       28.99 o
 -15   5  19       45.55       43.90       19.72 o
 -13   5  19       81.59       80.84       24.74 o
 -11   5  19      294.23      210.90       31.75 o
  -9   5  19       88.60      131.76       33.58 o
  -7   5  19      497.54      424.84       43.17 o
  -5   5  19      191.74      233.62       23.98 o
  -3   5  19       89.84       68.31       30.80 o
  -1   5  19      179.10      182.86       32.03 o
   1   5  19      269.60      207.57       41.95 o
   3   5  19      450.46      319.86       41.58 o
   5   5  19      206.11      149.82       32.51 o
   7   5  19      475.56      533.41       49.68 o
   9   5  19       37.90       46.23       25.59 o
  11   5  19       74.86       38.72       32.03 o
 -16   6  19       44.54       24.62       30.32 o
 -14   6  19      143.56      207.64       39.67 o
 -12   6  19        9.86       25.37       22.44 o
 -10   6  19      219.86      182.51       42.88 o
  -8   6  19      434.01      447.58       52.00 o
  -6   6  19       58.75       66.67       32.22 o
  -4   6  19       -1.90       55.55       28.81 o
  -2   6  19      192.26      265.44       44.92 o
   0   6  19      180.60      105.81       44.07 o
   2   6  19        9.39       50.36       39.72 o
   4   6  19       24.64       19.53       28.43 o
   6   6  19      -28.43        6.45       33.17 o
   8   6  19        6.60        5.89       30.86 o
  -9   7  19      161.09       56.87       44.54 o
  -7   7  19      151.81      100.55       27.93 o
  -5   7  19       80.61       57.52       35.87 o
  -3   7  19      -30.44        0.46       30.77 o
  -1   7  19       77.70       41.16       31.27 o
   1   7  19      -37.90       16.82       36.96 o
 -26   0  20       43.59       10.59       46.43 o
 -24   0  20      466.22      572.80       55.91 o
 -22   0  20     1648.84     1460.80      137.40 o
 -20   0  20      624.16      568.32       74.84 o
 -18   0  20        8.86        5.09        7.34 o
 -16   0  20       29.38        2.91       17.06 o
 -14   0  20      103.29      106.74       32.22 o
 -12   0  20        0.02        0.01        1.20 o
 -10   0  20        7.24        4.49        4.58 o
  -8   0  20       66.53      116.98       20.49 o
  -6   0  20      886.02      838.02       39.80 o
  -4   0  20       95.71      124.74       20.85 o
  -2   0  20      263.19      319.27       30.20 o
   0   0  20     1375.56     1529.10       56.93 o
   2   0  20      584.67      683.13       31.66 o
   4   0  20      218.90      238.25       26.53 o
   6   0  20     5950.04     5762.01      202.79 o
   8   0  20       58.18       44.53       23.03 o
  10   0  20      133.06      141.58       26.23 o
  12   0  20      133.96      122.13       40.08 o
  14   0  20      -37.90        7.46       55.91 o
  16   0  20      104.24       59.92       80.55 o
  18   0  20      -28.59       36.70       62.48 o
 -27   1  20       97.60      113.50       47.65 o
 -25   1  20      255.71      279.96       57.99 o
 -23   1  20      362.88      356.45       33.49 o
 -21   1  20      199.00      202.61       54.83 o
 -19   1  20      314.13      402.59       40.16 o
 -17   1  20     1383.98     1427.15       68.23 o
 -15   1  20       51.52       38.58       12.66 o
 -13   1  20     1860.17     1632.66       81.12 o
 -11   1  20      506.97      583.42       29.94 o
  -9   1  20       91.92      172.44       18.48 o
  -7   1  20       52.34       67.41       13.98 o
  -5   1  20      554.97      491.35       32.25 o
  -3   1  20      454.07      414.12       57.53 o
  -1   1  20       49.28       10.91       18.88 o
   1   1  20      812.10      730.63       41.74 o
   3   1  20     2649.47     2359.75      105.58 o
   5   1  20      133.35       97.46       19.30 o
   7   1  20     2109.53     1947.64      124.49 o
   9   1  20      330.24      424.31       35.07 o
  11   1  20       84.81       29.63       44.09 o
  13   1  20        6.30       12.85       82.90 o
  15   1  20      340.10      280.49       72.31 o
  17   1  20       14.21        0.72       57.80 o
 -26   2  20      933.40      924.96       95.61 o
 -24   2  20      144.51      192.38       41.68 o
 -22   2  20       91.92       87.81       27.50 o
 -20   2  20      201.76      160.78       29.95 o
 -18   2  20      148.43      116.31       22.03 o
 -16   2  20      731.08      643.25       47.95 o
 -14   2  20      835.79      737.44       41.44 o
 -12   2  20      519.30      589.71       33.46 o
 -10   2  20      230.56      229.43       22.62 o
  -8   2  20      978.68      961.25       48.82 o
  -6   2  20      628.27      533.48       31.50 o
  -4   2  20     1155.14     1219.31       51.88 o
  -2   2  20     2918.31     2937.23       95.20 o
   0   2  20     3852.40     3622.15      137.55 o
   2   2  20      455.82      462.00       28.30 o
   4   2  20      100.92      134.69       19.20 o
   6   2  20     3338.90     3223.01      187.43 o
   8   2  20      775.70      656.78       54.17 o
  10   2  20       47.96       63.15       32.80 o
  12   2  20      123.12      134.65       38.83 o
  14   2  20        4.26        9.83       51.11 o
  16   2  20       57.80       77.38       44.63 o
 -25   3  20       16.52       14.89       30.08 o
 -23   3  20       21.04       24.65       34.02 o
 -21   3  20      235.48      190.13       34.85 o
 -19   3  20       67.28       93.15       30.38 o
 -17   3  20      194.73      211.80       33.67 o
 -15   3  20      618.96      661.07       41.10 o
 -13   3  20      206.28      123.56       31.59 o
 -11   3  20     2092.80     2367.79       85.62 o
  -9   3  20       78.65       93.64       17.29 o
  -7   3  20      156.00      156.01       28.12 o
  -5   3  20      520.82      541.79       31.86 o
  -3   3  20      697.39      691.72       37.50 o
  -1   3  20      675.65      705.95       34.32 o
   1   3  20      483.28      472.89       28.99 o
   3   3  20        8.54       15.45        9.43 o
   5   3  20      994.97      918.27       63.49 o
   7   3  20      559.57      542.72       45.64 o
   9   3  20       17.06       33.23       44.69 o
  11   3  20       -5.69        4.59       50.11 o
  13   3  20      765.55      869.56       73.24 o
  15   3  20      252.04      269.38       65.79 o
 -22   4  20      182.89      118.41       42.38 o
 -20   4  20      115.55      112.61       33.59 o
 -18   4  20       34.61       31.99       34.60 o
 -16   4  20      168.20      206.72       28.68 o
 -14   4  20      190.94      133.11       34.59 o
 -12   4  20      644.06      642.81       57.13 o
 -10   4  20     1106.61     1228.31       67.83 o
  -8   4  20     2622.79     2485.82      131.54 o
  -6   4  20     2016.51     1817.94       93.86 o
  -4   4  20      938.61      754.44       52.61 o
  -2   4  20       36.11       31.26       13.94 o
   0   4  20      139.57      107.57       35.41 o
   2   4  20      691.25      661.26       56.13 o
   4   4  20      361.99      365.74       37.49 o
   6   4  20      203.26      234.50       36.88 o
   8   4  20      257.92      244.20       44.40 o
  10   4  20      126.44      163.88       44.52 o
  12   4  20      104.99      130.61       36.51 o
  14   4  20      -25.59        4.24       36.01 o
 -19   5  20       22.27       38.50       29.07 o
 -17   5  20      -18.95        9.95       21.32 o
 -15   5  20       62.07       52.28       26.41 o
 -13   5  20      225.31      237.43       32.95 o
 -11   5  20      125.56      171.96       38.20 o
  -9   5  20      378.57      368.72       54.85 o
  -7   5  20      344.78      404.71       41.91 o
  -5   5  20      292.70      321.15       36.09 o
  -3   5  20       50.00       32.10       27.66 o
  -1   5  20      109.45       94.28       27.34 o
   1   5  20      592.73      529.18       54.68 o
   3   5  20      356.36      420.73       43.97 o
   5   5  20      224.47      188.12       42.48 o
   7   5  20      381.64      438.04       52.11 o
   9   5  20      156.36      125.87       44.54 o
  11   5  20       52.59       10.67       62.95 o
 -16   6  20      108.03      117.24       31.27 o
 -14   6  20      107.08      160.58       35.06 o
 -12   6  20      446.76      447.64       56.82 o
 -10   6  20      167.56      150.30       44.22 o
  -8   6  20      118.16       47.49       39.27 o
  -6   6  20      153.51      167.38       32.22 o
  -4   6  20       78.65       16.64       43.59 o
  -2   6  20      227.19      241.57       46.12 o
   0   6  20       29.36      135.07       44.07 o
   2   6  20       29.86       10.00       24.39 o
   4   6  20      -29.38       19.92       44.54 o
   6   6  20      128.87       75.07       36.96 o
 -26   0  21      560.99      560.43       89.08 o
 -24   0  21        0.00        0.88        0.03 o
 -22   0  21      421.69      373.09       67.28 o
 -20   0  21      239.67      254.22       57.34 o
 -18   0  21        0.34        0.24        2.41 o
 -16   0  21      282.39      352.14       30.32 o
 -14   0  21      101.39       92.43       26.53 o
 -12   0  21      716.63      595.50       36.78 o
 -10   0  21      190.35      206.63       18.95 o
  -8   0  21     1084.64     1082.02       45.32 o
  -6   0  21       13.27       20.59       12.32 o
  -4   0  21      571.41      495.83       27.48 o
  -2   0  21      384.61      374.60       26.88 o
   0   0  21      879.97      833.81       44.07 o
   2   0  21        6.14        0.41        7.95 o
   4   0  21       -5.69        0.33       52.31 o
   6   0  21      250.17      396.25       54.96 o
   8   0  21        0.51        0.66        5.06 o
  10   0  21       46.62       14.50       28.04 o
  14   0  21      575.20      741.57       75.81 o
  16   0  21       38.85       52.07       46.43 o
 -25   1  21      592.83      721.23       86.96 o
 -23   1  21      239.95      222.36       53.98 o
 -21   1  21      189.52      178.70       50.45 o
 -19   1  21     1351.29     1301.46      111.50 o
 -17   1  21      117.03      131.02       33.56 o
 -15   1  21      249.88      210.93       22.70 o
 -13   1  21      715.50      702.07       38.24 o
 -11   1  21      248.27      223.78       23.26 o
  -9   1  21       65.39      122.88       15.16 o
  -7   1  21      576.08      629.98       28.50 o
  -5   1  21      996.19      972.18       49.61 o
  -3   1  21     1061.21      921.95       69.18 o
  -1   1  21     1644.10     1607.07       66.44 o
   1   1  21      867.06      888.70       52.12 o
   3   1  21     4829.80     4590.40      182.86 o
   5   1  21      356.62      298.49       31.39 o
   7   1  21     1206.56     1197.08       89.15 o
   9   1  21      298.02      341.82       47.86 o
  11   1  21       99.97       50.66       49.19 o
  13   1  21      100.77      107.49       47.88 o
  15   1  21       50.13       14.20       40.00 o
 -24   2  21      123.19      103.82       42.64 o
 -22   2  21        5.69       10.50       51.57 o
 -20   2  21      132.52      151.18       40.03 o
 -18   2  21       99.66      122.23       30.39 o
 -16   2  21      493.23      603.57       51.25 o
 -14   2  21       71.54       50.29       29.76 o
 -12   2  21     1417.74     1369.40       62.90 o
 -10   2  21       16.55       19.96       15.95 o
  -8   2  21      873.96      788.23       45.23 o
  -6   2  21      182.89      261.85       26.06 o
  -4   2  21      154.93      125.16       24.02 o
  -2   2  21      202.76      268.93       29.70 o
   0   2  21      206.02      220.81       20.38 o
   2   2  21      111.80      103.35       22.15 o
   4   2  21      598.42      580.13       47.53 o
   6   2  21      351.09      308.72       45.98 o
   8   2  21      917.71      981.98       87.24 o
  10   2  21      338.63      382.28       43.97 o
  12   2  21      417.01      514.74       55.15 o
  14   2  21       56.86        7.59       76.19 o
 -23   3  21       23.29       66.70       54.66 o
 -21   3  21       -4.26       60.31       58.76 o
 -19   3  21       41.22       52.79       31.33 o
 -17   3  21       93.81       57.38       32.41 o
 -15   3  21      266.23      236.46       42.88 o
 -13   3  21       10.71       22.79       14.19 o
 -11   3  21      259.17      294.34       31.17 o
  -9   3  21      391.84      432.22       31.83 o
  -7   3  21      229.98      191.62       22.15 o
  -5   3  21     2098.69     2129.78       82.82 o
  -3   3  21     1302.97     1383.71       54.52 o
  -1   3  21       15.64        8.76       42.99 o
   1   3  21      288.55      234.68       36.46 o
   3   3  21      297.23      341.49       40.56 o
   5   3  21      637.09      783.73       58.59 o
   7   3  21       48.36       63.51       26.38 o
   9   3  21       52.12       36.05       30.00 o
  11   3  21      171.52      136.03       56.35 o
  13   3  21      196.16      160.77       56.91 o
 -22   4  21      -14.21        0.02       36.01 o
 -20   4  21      353.58      334.27       42.70 o
 -18   4  21      238.90      254.78       32.59 o
 -16   4  21      177.20      256.64       34.98 o
 -14   4  21      212.74      230.84       45.63 o
 -12   4  21      415.14      599.32       51.63 o
 -10   4  21      639.88      586.56       55.40 o
  -8   4  21       -9.90       42.18       32.15 o
  -6   4  21       64.91       70.29       29.88 o
  -4   4  21      616.89      650.72       55.57 o
  -2   4  21      221.35      201.67       34.11 o
   0   4  21      350.11      317.84       37.42 o
   2   4  21      560.40      482.22       44.91 o
   4   4  21      165.36      193.03       32.34 o
   6   4  21      106.61      119.53       30.68 o
   8   4  21      -12.74       54.31       41.30 o
  10   4  21      249.34      251.95       56.40 o
  12   4  21       50.18       19.38       41.98 o
 -19   5  21       52.12       61.64       34.04 o
 -17   5  21      -25.59        6.78       48.91 o
 -15   5  21       66.93       35.71       21.42 o
 -13   5  21       39.65       98.06       21.54 o
 -11   5  21      559.09      590.80       54.27 o
  -9   5  21      106.61       47.48       29.76 o
  -7   5  21      603.80      632.46       53.33 o
  -5   5  21       75.89       68.34       33.93 o
  -3   5  21       29.30       24.83       19.78 o
  -1   5  21       21.80       38.53       25.51 o
   1   5  21       -9.95       11.90       25.31 o
   3   5  21      689.36      645.20       74.84 o
   5   5  21       12.86       49.15       32.99 o
   7   5  21      449.22      534.29       65.32 o
   9   5  21       85.28       48.51       84.34 o
 -12   6  21       24.81       42.58       27.86 o
 -10   6  21      167.51      163.04       37.77 o
  -8   6  21       32.38       30.23       36.33 o
  -6   6  21      251.12      188.57       47.38 o
  -4   6  21       36.01       34.49       45.49 o
  -2   6  21       60.63       41.20       46.07 o
   0   6  21      -29.35       13.33       28.46 o
   2   6  21       85.32       46.07       40.65 o
   4   6  21       20.85       29.96       42.64 o
 -24   0  22      -26.53        2.02       32.22 o
 -22   0  22       45.49       46.43       47.38 o
 -20   0  22       32.80        3.01       45.73 o
 -18   0  22       82.42       86.69       52.87 o
 -16   0  22      682.28      660.06       54.96 o
 -14   0  22      762.83      767.06       43.59 o
 -12   0  22     1509.51     1498.05       67.48 o
 -10   0  22      427.53      430.05       28.50 o
  -8   0  22     3049.70     2840.18      128.80 o
  -6   0  22      153.51      142.03       27.48 o
  -4   0  22      739.14      912.35       36.01 o
  -2   0  22       45.46       45.69       25.58 o
   0   0  22     1349.75     1034.72       65.19 o
   2   0  22     1004.35      753.08       56.30 o
   4   0  22     1121.97      944.56       67.28 o
   6   0  22       28.43        8.36       35.06 o
   8   0  22        1.59        2.97       16.68 o
  10   0  22       62.68       35.57       26.50 o
  14   0  22       34.11       27.17       45.49 o
 -25   1  22      166.27      122.99       46.59 o
 -23   1  22      127.32      153.59       65.41 o
 -21   1  22       59.23       16.95       49.86 o
 -19   1  22      130.77      125.50       51.88 o
 -17   1  22      241.64      194.81       39.90 o
 -15   1  22      308.06      269.57       43.50 o
 -13   1  22      397.56      374.55       35.80 o
 -11   1  22      372.88      422.88       29.38 o
  -9   1  22      251.12      333.22       22.82 o
  -7   1  22      120.89      141.34       19.33 o
  -5   1  22     2659.51     2552.13      105.26 o
  -3   1  22       38.60       50.66       22.94 o
  -1   1  22      301.81      244.80       24.93 o
   1   1  22     1843.57     1774.86       74.21 o
   3   1  22      722.48      675.29       46.05 o
   5   1  22      574.55      496.17       43.67 o
   7   1  22      121.63      141.52       34.89 o
   9   1  22      474.28      545.60       50.23 o
  11   1  22      210.37      173.29       47.38 o
  13   1  22       67.44       98.20       42.46 o
  15   1  22       93.94       19.81       51.42 o
 -24   2  22      124.14      143.98       48.29 o
 -22   2  22      121.77      151.89       51.95 o
 -20   2  22       31.19       15.07       38.00 o
 -18   2  22       55.42       70.24       32.79 o
 -16   2  22      154.93      239.08       30.59 o
 -14   2  22      190.00      162.38       39.07 o
 -12   2  22      488.13      514.70       49.44 o
 -10   2  22      479.58      430.44       29.44 o
  -8   2  22      519.17      495.32       30.46 o
  -6   2  22      226.48      286.11       32.23 o
  -4   2  22      188.57      189.87       26.37 o
  -2   2  22     1075.23     1042.81       54.10 o
   0   2  22     2146.05     2063.53      103.25 o
   2   2  22      333.49      386.88       51.84 o
   4   2  22     1338.03     1293.22       84.80 o
   6   2  22       76.28      103.79       27.55 o
   8   2  22      248.58      263.59       45.35 o
  10   2  22       35.48       21.27       45.08 o
  12   2  22       49.59       53.91       61.71 o
  14   2  22      105.66       65.93       71.10 o
 -23   3  22       15.25       37.45       22.59 o
 -21   3  22      -28.90       40.75       41.98 o
 -19   3  22       77.70       38.72       49.77 o
 -17   3  22       89.55      103.61       34.58 o
 -15   3  22      202.90      157.61       36.12 o
 -13   3  22      268.97      236.03       39.18 o
 -11   3  22      203.74      211.05       44.50 o
  -9   3  22      324.08      248.63       33.33 o
  -7   3  22      508.63      678.98       39.06 o
  -5   3  22      407.74      363.34       40.82 o
  -3   3  22      686.84      624.70       49.49 o
  -1   3  22       51.64      101.49       28.44 o
   1   3  22      267.70      319.59       31.78 o
   3   3  22      -13.90       43.99       26.12 o
   5   3  22      392.11      326.57       50.05 o
   7   3  22       64.31       91.33       26.01 o
   9   3  22       61.12       67.11       47.69 o
  11   3  22       29.38       29.65       36.95 o
  13   3  22       54.90      141.94       42.62 o
 -20   4  22       19.48       16.74       73.41 o
 -18   4  22      163.28      192.22       31.92 o
 -16   4  22       53.54       78.23       47.06 o
 -14   4  22       36.48       34.14       38.06 o
 -12   4  22      440.13      454.03       63.06 o
 -10   4  22       51.73       26.34       36.50 o
  -8   4  22      758.91      948.21       66.78 o
  -6   4  22       98.08       65.29       37.24 o
  -4   4  22       70.60       64.71       34.46 o
  -2   4  22       36.91       39.34       22.63 o
   0   4  22      -10.23       47.09       39.03 o
   2   4  22      154.60      238.08       28.74 o
   4   4  22      243.06      276.02       47.06 o
   6   4  22      199.47      190.49       40.48 o
   8   4  22      303.05      320.31       59.80 o
  10   4  22      123.13       99.56       51.32 o
 -17   5  22       -3.32       50.58       42.02 o
 -15   5  22      127.78      194.98       39.06 o
 -13   5  22      257.08      281.27       50.24 o
 -11   5  22       37.90       72.19       41.98 o
  -9   5  22      582.31      656.80       58.18 o
  -7   5  22      199.26      190.13       43.66 o
  -5   5  22      331.28      411.49       55.22 o
  -3   5  22        3.63        7.23       28.56 o
  -1   5  22      465.75      368.11       63.57 o
   1   5  22      103.29       62.16       43.90 o
   3   5  22      183.40      197.89       46.40 o
   5   5  22      149.60       38.11       37.95 o
   7   5  22      236.21      243.28       70.02 o
 -10   6  22      270.71      258.23       55.40 o
  -8   6  22       86.84       98.48       49.18 o
  -6   6  22      127.93      169.37       48.33 o
  -4   6  22      111.82       93.75       55.91 o
  -2   6  22      396.36      455.21       51.01 o
   0   6  22      104.11       85.40       51.42 o
 -24   0  23      181.94      282.29       51.17 o
 -22   0  23      449.17      411.61       65.39 o
 -20   0  23      673.73      596.06       60.87 o
 -18   0  23        0.73        0.15        2.54 o
 -16   0  23      111.82      176.84       54.96 o
 -14   0  23       68.23       90.07       19.90 o
 -12   0  23      750.79      761.06       39.78 o
 -10   0  23      542.20      507.33       33.74 o
  -8   0  23        1.77       40.14       13.18 o
  -6   0  23      878.43      936.65       39.80 o
  -4   0  23       -6.63        2.10       61.03 o
  -2   0  23      812.28     1028.50       39.81 o
   0   0  23      428.86      569.56       34.89 o
   2   0  23       12.44        0.24       14.30 o
   4   0  23      235.01      351.33       32.22 o
   8   0  23      316.19      298.32       51.15 o
  10   0  23      189.93      154.20       67.63 o
  12   0  23       15.89       11.08       34.45 o
  14   0  23      180.05       79.98       72.02 o
 -23   1  23      319.57      232.13       66.35 o
 -21   1  23      147.35      134.45       57.80 o
 -19   1  23      510.29      496.92       67.01 o
 -17   1  23      219.37      200.59       45.49 o
 -15   1  23       -6.16        1.66       30.63 o
 -13   1  23      286.45      363.10       26.24 o
 -11   1  23      365.30      380.75       32.17 o
  -9   1  23       33.17       74.85       24.02 o
  -7   1  23       92.73      111.08       23.00 o
  -5   1  23      834.25      848.16       37.97 o
  -3   1  23      978.47      828.33       58.19 o
  -1   1  23     1356.98     1365.71       60.18 o
   1   1  23      833.90      844.49       52.29 o
   3   1  23      826.29      915.80       62.34 o
   5   1  23      885.54      892.41       56.63 o
   7   1  23       27.98       30.80       24.72 o
   9   1  23       30.80       58.16       52.78 o
  11   1  23       80.07       95.51       56.83 o
  13   1  23        2.28        0.92        9.39 o
 -22   2  23      108.50      128.67       68.55 o
 -20   2  23      458.41      398.85       71.49 o
 -18   2  23      306.41      377.89       57.95 o
 -16   2  23      161.57      112.73       42.43 o
 -14   2  23       53.54       42.19       27.14 o
 -12   2  23      376.25      379.09       38.50 o
 -10   2  23      563.19      460.15       52.71 o
  -8   2  23      392.20      447.16       38.19 o
  -6   2  23     1008.73      974.27       68.61 o
  -4   2  23     1535.60     1524.00       87.93 o
  -2   2  23     1451.33     1226.53       89.30 o
   0   2  23      583.17      568.71       49.79 o
   2   2  23      764.72      644.30       55.94 o
   4   2  23      307.03      314.59       21.80 o
   6   2  23       12.79       51.58       33.38 o
   8   2  23      -16.91       28.53       27.99 o
  10   2  23      159.26       95.85       47.74 o
  12   2  23       -7.98       14.81       36.64 o
 -21   3  23       22.74       66.65       54.05 o
 -19   3  23       81.49       97.84       59.82 o
 -17   3  23      134.09       70.39       50.56 o
 -15   3  23      852.12      866.27       69.73 o
 -13   3  23       42.48       37.04       36.04 o
 -11   3  23      162.52      169.49       33.27 o
  -9   3  23      135.51      207.94       30.36 o
  -7   3  23      445.76      551.40       48.37 o
  -5   3  23       66.54       66.63       25.36 o
  -3   3  23       77.45       83.58       33.41 o
  -1   3  23      345.88      426.59       38.82 o
   1   3  23      232.16      263.03       48.69 o
   3   3  23       30.55       26.43       31.26 o
   5   3  23      778.09      825.35       71.04 o
   7   3  23       86.43       81.51       43.27 o
   9   3  23      -25.59       25.80       37.00 o
  11   3  23       46.43       98.34       39.80 o
 -18   4  23       11.88       25.80       48.44 o
 -16   4  23      100.92      113.77       40.41 o
 -14   4  23      119.87       48.98       58.11 o
 -12   4  23      372.66      391.64       48.17 o
 -10   4  23      106.40       73.99       37.03 o
  -8   4  23      491.08      437.49       56.75 o
  -6   4  23      339.72      252.27       52.99 o
  -4   4  23       99.03       74.72       35.13 o
  -2   4  23       45.40       63.90       37.44 o
   0   4  23      109.41       48.62       40.07 o
   2   4  23      303.09      409.91       51.14 o
   4   4  23       87.65       36.07       35.67 o
   6   4  23      167.25      139.46       54.54 o
   8   4  23      275.15      380.87       56.47 o
 -15   5  23      126.89      135.40       47.46 o
 -13   5  23      231.00      345.49       53.23 o
 -11   5  23      112.77      107.24       43.12 o
  -9   5  23      109.45      132.72       44.70 o
  -7   5  23        1.89        4.20       16.11 o
  -5   5  23       15.42       23.52       31.58 o
  -3   5  23      190.46      235.26       51.42 o
  -1   5  23      193.79      217.87       48.25 o
   1   5  23       78.65       53.28       40.75 o
   3   5  23       -0.61        0.50        6.76 o
   5   5  23      120.14      185.02       53.14 o
 -22   0  24      -42.64       82.29       69.18 o
 -20   0  24      147.93      212.15       60.28 o
 -18   0  24       82.14       94.32       58.53 o
 -16   0  24       69.18       79.44       37.90 o
 -14   0  24     1336.13     1292.85      118.45 o
 -12   0  24       75.49       98.99       26.22 o
 -10   0  24      335.87      381.15       32.77 o
  -8   0  24        5.66        8.74       36.30 o
  -6   0  24      -27.48        0.00       21.80 o
  -4   0  24       30.32        7.78       18.00 o
  -2   0  24       67.20       13.01       31.25 o
   0   0  24      -16.02        0.53       32.14 o
   2   0  24      904.12      739.54       90.51 o
   8   0  24      -13.19       22.15       33.44 o
  10   0  24        1.44       37.14       50.90 o
  12   0  24      309.73      324.04       60.84 o
 -23   1  24      -26.76        5.85       42.85 o
 -21   1  24       93.81       27.48       56.69 o
 -19   1  24       21.32       22.10       50.25 o
 -17   1  24       50.22       87.11       51.82 o
 -15   1  24      136.63      219.70       38.74 o
 -13   1  24      433.87      542.16       41.74 o
 -11   1  24      108.98      119.57       24.72 o
  -9   1  24      356.78      313.44       29.39 o
  -7   1  24      643.84      734.62       40.30 o
  -5   1  24     2386.53     2464.57      111.16 o
  -3   1  24      317.12      307.16       42.99 o
  -1   1  24      505.55      476.64       40.57 o
   1   1  24      139.77      155.91       43.23 o
   3   1  24     1644.02     1701.39      102.74 o
   5   1  24      113.49      107.45       41.68 o
   7   1  24      167.55      140.64       49.37 o
   9   1  24       85.28       76.56       50.93 o
  11   1  24        2.37        5.19       82.33 o
 -22   2  24       -5.69       29.87      115.99 o
 -20   2  24      327.13      389.21       49.39 o
 -18   2  24      252.47      206.26       54.47 o
 -16   2  24      -17.06        5.52       34.82 o
 -14   2  24      167.73      211.59       39.95 o
 -12   2  24      381.79      366.45       46.39 o
 -10   2  24       81.58       55.16       35.56 o
  -8   2  24      109.45       94.40       37.31 o
  -6   2  24      443.01      488.57       50.54 o
  -4   2  24      126.03      184.60       35.18 o
  -2   2  24      768.02      755.40       61.71 o
   0   2  24      371.01      302.90       42.49 o
   2   2  24      450.70      414.74       47.61 o
   4   2  24      251.59      231.93       45.84 o
   6   2  24       73.91       65.62       36.44 o
   8   2  24      437.07      348.46       73.84 o
  10   2  24       53.86       34.88       48.92 o
 -19   3  24      106.61       71.61       49.60 o
 -17   3  24       -6.63       13.53       74.59 o
 -15   3  24      354.82      330.38       47.77 o
 -13   3  24       14.56       23.26       16.98 o
 -11   3  24       90.02       84.90       31.61 o
  -9   3  24      -12.32        6.60       27.28 o
  -7   3  24       93.56       85.61       39.05 o
  -5   3  24      112.39       99.26       34.81 o
  -3   3  24      210.64      117.82       46.90 o
  -1   3  24      342.56      346.14       51.61 o
   1   3  24      355.83      359.20       45.73 o
   3   3  24      237.12      240.86       54.02 o
   5   3  24      191.05      168.31       46.25 o
   7   3  24      -14.84       32.97       29.86 o
   9   3  24      177.20       92.36       58.75 o
 -16   4  24     1070.80      830.60      118.49 o
 -14   4  24      113.71      167.37       54.29 o
 -12   4  24      269.11      233.85       77.48 o
 -10   4  24       86.38       57.91       40.78 o
  -8   4  24       -4.29       34.45       74.74 o
  -6   4  24      285.23      262.59       49.30 o
  -4   4  24      -17.53       38.36       38.06 o
  -2   4  24      324.72      317.30       49.57 o
   0   4  24      643.25      739.67       61.58 o
   2   4  24       40.99       77.55       35.10 o
   4   4  24      331.19      225.05       62.61 o
   6   4  24      327.87      256.53       67.28 o
 -11   5  24       58.75       96.20       47.84 o
  -9   5  24       24.16       22.79       64.35 o
  -7   5  24        0.76       16.60       15.52 o
  -5   5  24      107.86       89.25       38.33 o
  -3   5  24       75.80      158.58       41.55 o
  -1   5  24      746.72      569.78       84.34 o
   1   5  24       60.65       48.25       37.90 o
 -22   0  25      230.27      287.68       55.91 o
 -20   0  25       14.25        6.82       35.29 o
 -18   0  25     1987.80     1921.66      174.31 o
 -16   0  25      105.18      120.05       45.49 o
 -14   0  25       61.59       79.98       54.01 o
 -12   0  25      142.32      247.63       58.76 o
 -10   0  25       15.44       21.79       20.41 o
  -8   0  25      195.06      253.07       26.52 o
  -6   0  25      713.55      647.95       43.59 o
  -4   0  25       54.01       85.14       23.69 o
  -2   0  25      385.74      356.31       33.80 o
   0   0  25       74.74       31.87       57.85 o
   2   0  25        0.00        0.00        5.31 o
   6   0  25        0.95       63.98        8.96 o
   8   0  25       42.82       13.77       58.72 o
  10   0  25      526.51      510.38       83.63 o
 -21   1  25       25.59       71.43       60.96 o
 -19   1  25        9.48       55.00      117.21 o
 -17   1  25      104.71      131.94       48.37 o
 -15   1  25       11.22       52.97       31.89 o
 -13   1  25       15.32       39.89       32.80 o
 -11   1  25      514.55      606.46       53.55 o
  -9   1  25       17.06       38.28       73.14 o
  -7   1  25      441.02      527.28       50.81 o
  -5   1  25      165.89      110.59       23.36 o
  -3   1  25       67.38       92.07       34.22 o
  -1   1  25     1691.48     1486.86      102.43 o
   1   1  25      135.03      164.07       38.10 o
   3   1  25      353.92      338.32       57.08 o
   5   1  25       11.42        9.62       15.41 o
   7   1  25       98.81       84.03       42.84 o
   9   1  25       -7.58       11.93      130.39 o
 -20   2  25     1045.48      807.37      112.68 o
 -18   2  25      177.60      170.89       61.14 o
 -16   2  25      135.03      127.94       56.33 o
 -14   2  25       29.85       26.13       45.31 o
 -12   2  25      334.13      328.60       44.94 o
 -10   2  25       57.09       43.03       31.23 o
  -8   2  25      147.80      111.44       42.01 o
  -6   2  25      219.85      207.42       54.96 o
  -4   2  25      469.07      491.99       60.65 o
  -2   2  25     1938.16     1547.70      119.85 o
   0   2  25      663.70      707.20       65.91 o
   2   2  25      781.20      752.96       79.13 o
   4   2  25      334.51      333.54       61.34 o
   6   2  25       35.54       29.61       65.66 o
   8   2  25      232.83      227.96       55.69 o
 -17   3  25       61.59       43.75       61.17 o
 -15   3  25      152.87       76.07       51.92 o
 -13   3  25       74.74       59.78       31.48 o
 -11   3  25       33.64        0.51       38.03 o
  -9   3  25        4.26       28.56       57.66 o
  -7   3  25      185.16      281.42       45.16 o
  -5   3  25      297.56      253.46       49.17 o
  -3   3  25      131.94      129.99       39.01 o
  -1   3  25      311.29      249.30       41.22 o
   1   3  25      249.22      165.09       52.44 o
   3   3  25        7.12        2.97       25.53 o
   5   3  25      207.27      140.36       73.27 o
   7   3  25       82.60       31.06       67.52 o
 -14   4  25       72.02       62.57       41.22 o
 -12   4  25        9.99       94.02       72.40 o
 -10   4  25      159.55      116.26       47.24 o
  -8   4  25        3.79       41.73      101.00 o
  -6   4  25      425.95      386.69       58.18 o
  -4   4  25      316.03      241.67       56.05 o
  -2   4  25      298.64      296.23       49.02 o
   0   4  25       55.61       42.29       37.69 o
   2   4  25      239.74      268.32       70.65 o
   4   4  25       84.34       57.61       48.33 o
 -20   0  26      137.30      126.29       67.25 o
 -18   0  26       77.85       66.59       48.18 o
 -14   0  26       52.12       20.65       62.54 o
 -12   0  26      213.60      138.82       66.32 o
 -10   0  26     1278.56     1131.94      116.44 o
  -8   0  26        2.87        4.52       20.19 o
  -6   0  26      576.15      716.42       45.49 o
  -4   0  26      146.88      104.00       24.64 o
  -2   0  26     1496.28     1364.10      112.77 o
   0   0  26        0.00        1.06        0.03 o
   4   0  26       35.06       63.30       37.90 o
   6   0  26      213.21      290.26       49.28 o
   8   0  26      112.44        5.65       65.29 o
 -19   1  26      -12.79       15.11       55.03 o
 -17   1  26      -41.69        2.58       54.74 o
 -15   1  26       50.32      115.35       75.49 o
 -13   1  26      225.53      165.81       51.81 o
 -11   1  26       62.07       99.41       38.96 o
  -9   1  26      124.61       14.65       54.97 o
  -7   1  26     1283.10     1097.37      121.19 o
  -5   1  26      628.63      569.78       65.34 o
  -3   1  26       97.49      132.14       30.86 o
  -1   1  26      434.48      507.32       51.14 o
   1   1  26       32.69       23.30       66.05 o
   3   1  26      197.49      179.93       50.96 o
   5   1  26        9.11        7.73       38.48 o
   7   1  26      195.29      254.36       50.84 o
 -18   2  26       76.24       54.56       49.75 o
 -16   2  26      169.62       83.90       59.37 o
 -14   2  26      132.67      170.56       46.16 o
 -12   2  26       52.74       61.28       33.99 o
 -10   2  26      130.62       88.56       40.79 o
  -8   2  26      138.55      212.35       42.24 o
  -6   2  26      444.43      368.55       56.75 o
  -4   2  26      215.11      263.99       47.91 o
  -2   2  26     1441.54     1246.40      126.20 o
   0   2  26      104.99      265.62       65.19 o
   2   2  26      375.89      285.33       59.52 o
   4   2  26      103.29       98.88       46.43 o
 -15   3  26       47.26       86.47       51.81 o
 -13   3  26       67.70       29.91       48.93 o
 -11   3  26      216.06      232.73       70.64 o
  -9   3  26       43.12       47.77       50.57 o
  -7   3  26      147.94      189.38       42.05 o
  -5   3  26      285.93      294.76       48.54 o
  -3   3  26       33.06       60.22       34.69 o
  -1   3  26      421.69      328.69       74.46 o
   1   3  26       37.90       95.31       58.75 o
   3   3  26       41.64       28.96       39.09 o
 -12   4  26      304.94      345.38       52.02 o
 -10   4  26      108.45       24.30       57.80 o
  -8   4  26        4.67        2.88       16.62 o
  -6   4  26      -14.69       10.05       81.48 o
  -4   4  26       46.43       70.74       54.54 o
  -2   4  26        4.90       49.21       55.18 o
   0   4  26       29.36       53.04       55.09 o
 -18   0  27      179.96      146.47       73.32 o
 -16   0  27      831.05      966.97      101.39 o
 -14   0  27      286.18      263.86       67.28 o
 -12   0  27      692.67      629.74       83.39 o
 -10   0  27       51.30       42.20       54.52 o
  -8   0  27      131.11       75.29       24.41 o
  -6   0  27      357.25      193.06       40.75 o
  -4   0  27        2.84       36.71       26.15 o
  -2   0  27       -6.98       28.24      139.89 o
   0   0  27      105.88       62.61       28.46 o
   2   0  27      -16.19       25.20       33.40 o
   4   0  27        1.90       50.02       36.39 o
   6   0  27      767.56      715.17       90.97 o
 -17   1  27      181.47      150.22       80.07 o
 -15   1  27      205.47      173.41       72.99 o
 -13   1  27      103.22       80.75       58.40 o
 -11   1  27       97.60       46.34       51.28 o
  -9   1  27       61.59       67.80       38.98 o
  -7   1  27      256.67      204.37       59.45 o
  -5   1  27     1406.05     1340.60      122.80 o
  -3   1  27      288.71      233.33       71.58 o
  -1   1  27      193.79      268.29       69.23 o
   1   1  27       94.76      130.59       51.17 o
   3   1  27       39.37      101.90       45.06 o
   5   1  27      225.10      245.07       54.83 o
 -16   2  27       72.02       44.37       49.28 o
 -14   2  27       82.92       55.63       56.42 o
 -12   2  27      107.04      193.32       60.61 o
 -10   2  27       70.20       38.71       50.62 o
  -8   2  27     1111.58      867.86      111.58 o
  -6   2  27       98.55       49.95       43.68 o
  -4   2  27      183.84      161.20       56.56 o
  -2   2  27       91.21       97.67       52.22 o
   0   2  27      124.00       40.89       52.87 o
   2   2  27       -8.22        5.93       38.19 o
 -13   3  27        7.57        2.55       33.91 o
 -11   3  27       37.43       40.08       65.14 o
  -9   3  27        7.58        7.63      178.91 o
  -7   3  27      215.72      173.11       58.51 o
  -5   3  27       96.79       82.26       58.87 o
  -3   3  27       99.89      182.48       65.60 o
  -1   3  27      -23.69       29.20       42.64 o
   1   3  27      142.14      228.84       65.39 o
 -16   0  28       41.69       58.57       45.49 o
 -14   0  28      -28.43       11.03       49.28 o
 -12   0  28      226.44      165.01       64.30 o
 -10   0  28      423.65      560.37       83.21 o
  -8   0  28      132.02       74.11       54.63 o
  -6   0  28      976.99      795.07       92.87 o
  -4   0  28      173.41       35.07       63.49 o
  -2   0  28      -30.82      111.45       47.04 o
   2   0  28       -1.23        0.13        7.36 o
 -15   1  28      131.75       91.45       79.98 o
 -13   1  28      667.51      536.09       85.36 o
 -11   1  28      262.01      283.38       67.80 o
  -9   1  28       -3.32       27.94       53.26 o
  -7   1  28      209.29      194.98       66.92 o
  -5   1  28      112.90      171.49       59.80 o
  -3   1  28       57.54       92.98       50.37 o
  -1   1  28       50.22       24.70       50.22 o
   1   1  28      239.27      200.91       57.81 o
 -12   2  28      106.28      124.26       46.26 o
 -10   2  28       60.34       30.11       65.52 o
  -8   2  28       13.56       11.31       35.87 o
  -6   2  28      259.17      343.96       72.04 o
  -4   2  28      337.35      327.76       75.59 o
  -2   2  28       58.42       66.24       42.52 o
 -12   0  29      153.93      124.20       66.59 o
 -10   0  29       94.74      132.59       43.22 o
  -8   0  29       12.70        0.25       34.42 o
  -6   0  29       16.11       38.12       54.01 o
  -4   0  29      -23.69        8.14       54.96 o
  -2   0  29      120.33       78.68       60.64 o
  -9   1  29      409.37      461.72       59.70 o
  -7   1  29      247.64      140.60       73.06 o
  -5   1  29      147.32      150.40       52.25 o
